# Supplementary material for: Bis(2-methyl­imidazolium) fumarate dihydrate
Source: Acta Crystallogr Sect E Struct Rep Online. 2009 Oct 3;65(Pt 11):o2632. doi: 10.1107/S160053680903952X (PMC2971242; doi:10.1107/S160053680903952X)
Supplement: Supplementary file 1 [file e-65-o2632-sup1.cif]

##############################################################################
###                                                                        ###
###        Electronic paper (Acta Crystallographica Section E)             ###
###                                                                        ###
##############################################################################
#                                                                            #
# This CIF contains the data in a paper accepted for publication in Acta     #
# Crystallographica Section E. It conforms to the requirements of Notes      #
# for Authors for Section E, and has been peer reviewed under the auspices   #
# of the IUCr Commission on Journals.                                        #
#                                                                            #
# Full details of the Crystallographic Information File format               #
# are given in the paper "The Crystallographic Information File (CIF):       #
# a New Standard Archive File for Crystallography" by S. R. Hall, F. H.      #
# Allen and I. D. Brown [Acta Cryst. (1991), A47, 655-685].                  #
#                                                                            #
# The current version of the core CIF dictionary is obtainable from          #
# ftp://ftp.iucr.org/pub/cif_core.dic. The current version number is 2.4.    #
#                                                                            #
# Software is freely available for graphical display of the structure(s) in  #
# this CIF.  For information consult the CIF home page http://www.iucr.org/  #
# cif/home.html                                                              #
#                                                                            #
# This file may be used for bona fide research purposes within the           #
# scientific community so long as proper attribution is given to the journal # 
# article from which it was obtained.                                        #
#                                                                            #
##############################################################################
                                             
data_global
_audit_creation_method     'form.cif (version 2.0)'
_journal_data_validation_number     ?
_journal_date_recd_electronic     2009-09-24
_journal_date_accepted     2009-09-29
_journal_name_full     'Acta Crystallographica, Section E'
_journal_year     2009
_journal_volume     65
_journal_issue     11
_journal_page_first     o2632
_journal_page_last     o2632
_journal_paper_category     QO
_journal_coeditor_code     LH2915
loop_
    _publ_contact_author_name
    'Dr. Xie, Zhiyuan'
_publ_contact_author_address
;
School of Physics and Electronic Engineering
Xiangfan University
Xiangfan 441053
HuBei
People's Republic of China
;
_publ_contact_author_email     'zhiyuan_xie@126.com'
_publ_contact_author_fax     ?
_publ_contact_author_phone     ?
_publ_section_title
;
Bis(2-methylimidazolium) fumarate dihydrate
;
loop_
    _publ_author_name
    _publ_author_footnote
    _publ_author_address
    'Xie, Zhiyuan' .
;
School of Physics and Electronic Engineering
Xiangfan University
Xiangfan 441053
HuBei
People's Republic of China
;
_publ_section_synopsis     .
data_I
_audit_creation_method     SHELXL-97
_chemical_name_systematic
;
Bis(2-methylimidazolium) fumarate dihydrate
;
_chemical_name_common     ?
_chemical_formula_moiety     '2(C4 H7 N2 +), C4 H2 O4 2-, 2(H2 O)'
_chemical_formula_sum     'C12 H20 N4 O6'
_chemical_formula_iupac     '2C4 H7 N2 +, C4 H2 O4 2-, 2H2 O'
_chemical_formula_weight     316.32
_chemical_melting_point     ?
_symmetry_cell_setting     Monoclinic
_symmetry_space_group_name_H-M     'P 21/n'
_symmetry_space_group_name_Hall     '-P 2yn'
loop_
    _symmetry_equiv_pos_as_xyz
    'x, y, z'
    '-x+1/2, y+1/2, -z+1/2'
    '-x, -y, -z'
    'x-1/2, -y-1/2, z-1/2'
_cell_length_a     8.3912(8)
_cell_length_b     7.3195(7)
_cell_length_c     14.2475(13)
_cell_angle_alpha     90.00
_cell_angle_beta     106.624(2)
_cell_angle_gamma     90.00
_cell_volume     838.50(14)
_cell_formula_units_Z     4
_cell_measurement_reflns_used     430
_cell_measurement_theta_min     2.98
_cell_measurement_theta_max     22.01
_cell_measurement_temperature     294(2)
_exptl_crystal_description     plate
_exptl_crystal_colour     colorless
_exptl_crystal_size_max     0.20
_exptl_crystal_size_mid     0.10
_exptl_crystal_size_min     0.04
_exptl_crystal_density_diffrn     1.253
_exptl_crystal_density_meas     ?
_exptl_crystal_density_method     'not measured'
_exptl_crystal_F_000     336
_exptl_absorpt_coefficient_mu     0.101
_exptl_absorpt_correction_type     multi-scan
_exptl_absorpt_process_details     '(SADABS; Bruker, 2001)'
_exptl_absorpt_correction_T_min     0.9701
_exptl_absorpt_correction_T_max     0.9960
_exptl_special_details
;
;
_diffrn_ambient_temperature     294(2)
_diffrn_radiation_type     'Mo k\a'
_diffrn_radiation_wavelength     0.71073
_diffrn_radiation_source     'fine focus sealed Siemens Mo tube'
_diffrn_radiation_monochromator     graphite
_diffrn_measurement_device_type     'Bruker SMART APEX CCD area-detector'
_diffrn_measurement_method     '0.3\% wide \w exposures'
_diffrn_detector_area_resol_mean     ?
_diffrn_reflns_number     9171
_diffrn_reflns_av_R_equivalents     0.0361
_diffrn_reflns_av_sigmaI/netI     0.0360
_diffrn_reflns_theta_min     2.55
_diffrn_reflns_theta_max     27.50
_diffrn_reflns_theta_full     27.50
_diffrn_measured_fraction_theta_max     0.995
_diffrn_measured_fraction_theta_full     0.995
_diffrn_reflns_limit_h_min     -10
_diffrn_reflns_limit_h_max     10
_diffrn_reflns_limit_k_min     -9
_diffrn_reflns_limit_k_max     9
_diffrn_reflns_limit_l_min     -18
_diffrn_reflns_limit_l_max     18
_diffrn_standards_number     ?
_diffrn_standards_interval_count     ?
_diffrn_standards_interval_time     ?
_diffrn_standards_decay_%     ?
_refine_special_details
;
 Refinement of F^2^ against ALL reflections.  The weighted R-factor wR and
 goodness of fit S are based on F^2^, conventional R-factors R are based
 on F, with F set to zero for negative F^2^. The threshold expression of
 F^2^ > 2sigma(F^2^) is used only for calculating R-factors(gt) etc. and is
 not relevant to the choice of reflections for refinement.  R-factors based
 on F^2^ are statistically about twice as large as those based on F, and R-
 factors based on ALL data will be even larger.
;
_reflns_number_total     1920
_reflns_number_gt     1261
_reflns_threshold_expression     I>2\s(I)
_refine_ls_structure_factor_coef     Fsqd
_refine_ls_matrix_type     full
_refine_ls_R_factor_all     0.0834
_refine_ls_R_factor_gt     0.0511
_refine_ls_wR_factor_gt     0.1306
_refine_ls_wR_factor_ref     0.1515
_refine_ls_goodness_of_fit_ref     1.057
_refine_ls_restrained_S_all     1.057
_refine_ls_number_reflns     1920
_refine_ls_number_parameters     114
_refine_ls_number_restraints     0
_refine_ls_hydrogen_treatment     mixed
_refine_ls_weighting_scheme     calc
_refine_ls_weighting_details
          'calc w=1/[\s^2^(Fo^2^)+(0.071P)^2^+0.1419P] where P=(Fo^2^+2Fc^2^)/3'
_atom_sites_solution_hydrogens     geom
_atom_sites_solution_primary     direct
_atom_sites_solution_secondary     difmap
_refine_ls_shift/su_max     0.027
_refine_ls_shift/su_mean     0.001
_refine_diff_density_max     0.245
_refine_diff_density_min     -0.178
_refine_ls_extinction_method     none
_refine_ls_extinction_coef     ?
loop_
    _atom_type_symbol
    _atom_type_description
    _atom_type_scat_dispersion_real
    _atom_type_scat_dispersion_imag
    _atom_type_scat_source
    'C' 'C' 0.0033 0.0016
                         'International Tables Vol C Tables 4.2.6.8 and 6.1.1.4'
    'H' 'H' 0.0000 0.0000
                         'International Tables Vol C Tables 4.2.6.8 and 6.1.1.4'
    'N' 'N' 0.0061 0.0033
                         'International Tables Vol C Tables 4.2.6.8 and 6.1.1.4'
    'O' 'O' 0.0106 0.0060
                         'International Tables Vol C Tables 4.2.6.8 and 6.1.1.4'
_computing_data_collection     'SMART (Bruker, 2001)'
_computing_cell_refinement     'SAINT-Plus (Bruker, 2001)'
_computing_data_reduction     'SAINT-Plus (Bruker, 2001)'
_computing_structure_solution     'SHELXS97 (Sheldrick, 2008)'
_computing_structure_refinement     'SHELXL97 (Sheldrick, 2008)'
_computing_molecular_graphics     'PLATON (Spek, 2009)'
_computing_publication_material     'PLATON (Spek, 2009)'
loop_
    _atom_site_type_symbol
    _atom_site_label
    _atom_site_fract_x
    _atom_site_fract_y
    _atom_site_fract_z
    _atom_site_U_iso_or_equiv
    _atom_site_adp_type
    _atom_site_calc_flag
    _atom_site_refinement_flags
    _atom_site_occupancy
    _atom_site_disorder_assembly
    _atom_site_disorder_group
    C C1 0.5386(2) 0.0238(2) 0.37212(12) 0.0401(4) Uani d . 1 . .
    C C2 0.5606(2) 0.0086(2) 0.48028(11) 0.0428(5) Uani d . 1 . .
    H H2 0.6685 0.0117 0.5220 0.051 Uiso calc R 1 . .
    C C3 0.6978(3) 0.1228(2) 0.10113(13) 0.0471(5) Uani d . 1 . .
    C C4 0.4614(3) 0.2353(3) 0.11177(14) 0.0539(5) Uani d . 1 . .
    H H4 0.3750 0.2682 0.1372 0.065 Uiso calc R 1 . .
    C C5 0.4689(3) 0.2673(3) 0.02039(14) 0.0516(5) Uani d . 1 . .
    H H5 0.3895 0.3266 -0.0294 0.062 Uiso calc R 1 . .
    C C6 0.8635(3) 0.0358(3) 0.12642(17) 0.0702(7) Uani d . 1 . .
    H H6A 0.9432 0.1142 0.1698 0.105 Uiso calc R 1 . .
    H H6B 0.8958 0.0159 0.0678 0.105 Uiso calc R 1 . .
    H H6C 0.8593 -0.0791 0.1581 0.105 Uiso calc R 1 . .
    N N1 0.6039(2) 0.1456(2) 0.16080(11) 0.0517(5) Uani d . 1 . .
    H H1A 0.633(2) 0.101(3) 0.2268(16) 0.062 Uiso d . 1 . .
    N N2 0.6165(2) 0.1953(2) 0.01497(11) 0.0482(5) Uani d . 1 . .
    H H2A 0.654(3) 0.191(3) -0.0380(18) 0.074(7) Uiso d . 1 . .
    O O1 0.66885(18) 0.0373(2) 0.34674(9) 0.0569(4) Uani d . 1 . .
    O O2 0.39407(17) 0.0221(2) 0.31492(8) 0.0556(4) Uani d . 1 . .
    O O3 0.2028(3) 0.3054(3) 0.34768(13) 0.1009(8) Uani d . 1 . .
    H H3B 0.172(5) 0.371(6) 0.301(3) 0.151 Uiso d . 1 . .
    H H3A 0.256(5) 0.221(5) 0.335(3) 0.151 Uiso d . 1 . .
loop_
    _atom_site_aniso_label
    _atom_site_aniso_U_11
    _atom_site_aniso_U_22
    _atom_site_aniso_U_33
    _atom_site_aniso_U_12
    _atom_site_aniso_U_13
    _atom_site_aniso_U_23
    C1 0.0536(12) 0.0402(9) 0.0280(8) 0.0051(8) 0.0144(8) 0.0001(7)
    C2 0.0490(12) 0.0515(11) 0.0276(9) 0.0012(9) 0.0102(7) 0.0001(7)
    C3 0.0631(13) 0.0426(10) 0.0375(9) -0.0092(9) 0.0172(9) -0.0010(8)
    C4 0.0635(14) 0.0604(13) 0.0422(10) -0.0028(11) 0.0224(10) 0.0006(9)
    C5 0.0624(14) 0.0513(11) 0.0402(10) -0.0050(10) 0.0132(9) 0.0023(8)
    C6 0.0735(17) 0.0671(15) 0.0718(15) 0.0029(12) 0.0235(13) 0.0024(12)
    N1 0.0688(12) 0.0565(10) 0.0318(8) -0.0064(9) 0.0178(8) 0.0032(7)
    N2 0.0685(12) 0.0476(9) 0.0327(8) -0.0111(8) 0.0210(8) -0.0010(7)
    O1 0.0581(9) 0.0826(11) 0.0349(7) 0.0046(7) 0.0214(6) 0.0103(6)
    O2 0.0570(9) 0.0780(10) 0.0302(6) 0.0073(7) 0.0100(6) -0.0072(6)
    O3 0.150(2) 0.1188(17) 0.0515(9) 0.0793(14) 0.0575(12) 0.0364(10)
_geom_special_details
;
 All esds (except the esd in the dihedral angle between two l.s. planes)
 are estimated using the full covariance matrix.  The cell esds are taken
 into account individually in the estimation of esds in distances, angles
 and torsion angles; correlations between esds in cell parameters are only
 used when they are defined by crystal symmetry.  An approximate (isotropic)
 treatment of cell esds is used for estimating esds involving l.s. planes.
;
loop_
    _geom_bond_atom_site_label_1
    _geom_bond_atom_site_label_2
    _geom_bond_site_symmetry_2
    _geom_bond_distance
    _geom_bond_publ_flag
    C1 O1 . 1.249(2) no
    C1 O2 . 1.253(2) no
    C1 C2 . 1.503(2) no
    C2 C2 3_656 1.301(3) no
    C2 H2 . 0.9300 no
    C3 N1 . 1.325(2) no
    C3 N2 . 1.332(2) no
    C3 C6 . 1.477(3) no
    C4 C5 . 1.342(3) no
    C4 N1 . 1.368(3) no
    C4 H4 . 0.9300 no
    C5 N2 . 1.368(3) no
    C5 H5 . 0.9300 no
    C6 H6A . 0.9600 no
    C6 H6B . 0.9600 no
    C6 H6C . 0.9600 no
    N1 H1A . 0.96(2) no
    N2 H2A . 0.90(2) no
    O3 H3B . 0.80(4) no
    O3 H3A . 0.81(4) no
loop_
    _geom_angle_atom_site_label_1
    _geom_angle_atom_site_label_2
    _geom_angle_atom_site_label_3
    _geom_angle_site_symmetry_1
    _geom_angle_site_symmetry_3
    _geom_angle
    _geom_angle_publ_flag
    O1 C1 O2 . . 125.22(15) no
    O1 C1 C2 . . 116.20(16) no
    O2 C1 C2 . . 118.57(17) no
    C2 C2 C1 3_656 . 124.6(2) no
    C2 C2 H2 3_656 . 117.7 no
    C1 C2 H2 . . 117.7 no
    N1 C3 N2 . . 107.42(19) no
    N1 C3 C6 . . 126.08(18) no
    N2 C3 C6 . . 126.5(2) no
    C5 C4 N1 . . 107.61(19) no
    C5 C4 H4 . . 126.2 no
    N1 C4 H4 . . 126.2 no
    C4 C5 N2 . . 106.38(19) no
    C4 C5 H5 . . 126.8 no
    N2 C5 H5 . . 126.8 no
    C3 C6 H6A . . 109.5 no
    C3 C6 H6B . . 109.5 no
    H6A C6 H6B . . 109.5 no
    C3 C6 H6C . . 109.5 no
    H6A C6 H6C . . 109.5 no
    H6B C6 H6C . . 109.5 no
    C3 N1 C4 . . 109.04(16) no
    C3 N1 H1A . . 123.6(13) no
    C4 N1 H1A . . 127.4(13) no
    C3 N2 C5 . . 109.55(17) no
    C3 N2 H2A . . 123.4(15) no
    C5 N2 H2A . . 127.0(15) no
    H3B O3 H3A . . 110(3) no
loop_
    _geom_torsion_atom_site_label_1
    _geom_torsion_atom_site_label_2
    _geom_torsion_atom_site_label_3
    _geom_torsion_atom_site_label_4
    _geom_torsion_site_symmetry_1
    _geom_torsion_site_symmetry_2
    _geom_torsion_site_symmetry_3
    _geom_torsion_site_symmetry_4
    _geom_torsion
    _geom_torsion_publ_flag
    O1 C1 C2 C2 . . . 3_656 -179.1(2) no
    O2 C1 C2 C2 . . . 3_656 0.9(3) no
    N1 C4 C5 N2 . . . . 0.3(2) no
    N2 C3 N1 C4 . . . . -0.5(2) no
    C6 C3 N1 C4 . . . . 178.5(2) no
    C5 C4 N1 C3 . . . . 0.1(2) no
    N1 C3 N2 C5 . . . . 0.7(2) no
    C6 C3 N2 C5 . . . . -178.31(19) no
    C4 C5 N2 C3 . . . . -0.6(2) no
loop_
    _geom_hbond_atom_site_label_D
    _geom_hbond_atom_site_label_H
    _geom_hbond_atom_site_label_A
    _geom_hbond_site_symmetry_A
    _geom_hbond_distance_DH
    _geom_hbond_distance_HA
    _geom_hbond_distance_DA
    _geom_hbond_angle_DHA
    _geom_hbond_publ_flag
    N2 H2A O3 4_665 0.90(2) 1.79(2) 2.682(2) 172(2) yes
    O3 H3B O2 2 0.80(4) 1.94(4) 2.733(2) 177(4) yes
    C5 H5 O1 4_565 0.93 2.38 3.308(3) 175.1 yes
    N1 H1A O1 . 0.96(2) 1.71(2) 2.668(2) 173(2) yes
    O3 H3A O2 . 0.81(4) 1.94(4) 2.742(2) 176(4) yes
