# Supplementary material for: Bis(2-methyl­imidazolium) fumarate dihydrate
Source: Acta Crystallogr Sect E Struct Rep Online. 2009 Oct 3;65(Pt 11):o2632. doi: 10.1107/S160053680903952X (PMC2971242; doi:10.1107/S160053680903952X)
Supplement: Supplementary file 2 [file e-65-o2632-Isup2.hkl]

# 
# h,k,l, Fc-squared, Fo-squared, sigma(Fo-squared) and status flag 
# 
data_I
_shelx_title ' I in P2(1)/n' 
_shelx_refln_list_code          4 
_shelx_F_calc_maximum      118.08 
_exptl_crystal_F_000       336.00 
_reflns_d_resolution_high  0.7696 
 
loop_ 
 _symmetry_equiv_pos_as_xyz 
 'x, y, z' 
 '-x+1/2, y+1/2, -z+1/2' 
 '-x, -y, -z' 
 'x-1/2, -y-1/2, z-1/2' 
 
_cell_length_a     8.3912 
_cell_length_b     7.3195 
_cell_length_c    14.2475 
_cell_angle_alpha  90.000 
_cell_angle_beta  106.624 
_cell_angle_gamma  90.000 
 
_shelx_F_squared_multiplier     1.000 
 
loop_ 
 _refln_index_h 
 _refln_index_k 
 _refln_index_l 
 _refln_F_squared_calc 
 _refln_F_squared_meas 
 _refln_F_squared_sigma 
 _refln_observed_status 
   2   0   0      450.05      431.83      9.09 o 
   4   0   0     1013.85     1082.95     17.05 o 
   6   0   0        0.90        0.34      0.91 o 
   8   0   0        3.08        2.34      2.94 o 
  10   0   0        0.25       -3.78      4.10 o 
   1   1   0     6560.75     6992.71     93.31 o 
   2   1   0     1526.73     1581.68     17.94 o 
   3   1   0      472.58      494.03      5.77 o 
   4   1   0      586.79      635.25      7.42 o 
   5   1   0        1.50        0.59      0.59 o 
   6   1   0       50.06       53.14      1.84 o 
   7   1   0       30.39       33.99      3.47 o 
   8   1   0       30.90       31.10      3.76 o 
   9   1   0        2.14        5.19      2.64 o 
  10   1   0        1.26        3.64      3.09 o 
   0   2   0      409.16      496.74      8.05 o 
   1   2   0     4435.63     4612.84     48.48 o 
   2   2   0        1.48        1.20      0.32 o 
   3   2   0       87.39       79.91      2.08 o 
   4   2   0      273.81      267.87      3.68 o 
   5   2   0       22.14       17.45      0.94 o 
   6   2   0        0.09       -0.32      0.64 o 
   7   2   0        0.63       -0.02      1.29 o 
   8   2   0        4.94        7.53      2.47 o 
   9   2   0        0.29        1.53      2.75 o 
  10   2   0        1.48       -0.83      3.47 o 
   1   3   0       85.99       80.91      1.48 o 
   2   3   0       53.29       55.84      1.27 o 
   3   3   0      341.77      368.99      4.79 o 
   4   3   0       14.20       12.45      0.90 o 
   5   3   0        0.09       -0.32      0.62 o 
   6   3   0      149.60      154.49      3.22 o 
   7   3   0        2.27        6.09      1.75 o 
   8   3   0       20.16       17.55      3.28 o 
   9   3   0       15.88       22.64      4.28 o 
   0   4   0     1353.86     1343.35     21.16 o 
   1   4   0       66.17       63.04      1.41 o 
   2   4   0      583.31      586.32      7.18 o 
   3   4   0       26.69       28.59      1.16 o 
   4   4   0        2.86        4.12      0.87 o 
   5   4   0        0.00       -0.95      0.64 o 
   6   4   0        4.67        4.84      1.00 o 
   7   4   0       39.92       47.05      6.43 o 
   8   4   0        1.70        0.83      3.98 o 
   9   4   0        1.36       -2.61      5.46 o 
   1   5   0      297.30      284.81      4.99 o 
   2   5   0      121.89      129.22      3.19 o 
   3   5   0        1.64        1.99      0.72 o 
   4   5   0       20.84       16.04      3.10 o 
   5   5   0       14.56       19.27      1.56 o 
   6   5   0        2.84        5.93      1.27 o 
   7   5   0        0.73       -1.75      2.54 o 
   8   5   0        2.87        6.12      5.43 o 
   0   6   0      122.71      102.88      3.89 o 
   1   6   0       16.90       15.57      1.35 o 
   2   6   0        0.31        1.21      0.83 o 
   3   6   0       17.73       22.51      1.65 o 
   4   6   0       31.36       30.79      2.09 o 
   5   6   0        0.91        0.67      1.15 o 
   6   6   0        8.50       11.11      1.82 o 
   7   6   0        7.16       10.87      5.99 o 
   8   6   0        0.06       -0.30      7.74 o 
   1   7   0       37.77       37.69      2.77 o 
   2   7   0        8.48        8.07      1.25 o 
   3   7   0        1.63        1.13      1.30 o 
   4   7   0       17.89       22.04      2.81 o 
   5   7   0        0.25       -0.44      1.55 o 
   6   7   0       11.42       16.06      2.97 o 
   7   7   0        0.91        9.28      8.07 o 
   0   8   0       32.55       31.21      3.35 o 
   1   8   0        4.33        5.00      1.53 o 
   2   8   0        9.53        8.23      1.64 o 
   3   8   0        3.76        4.29      1.57 o 
   4   8   0        5.62        5.93      1.94 o 
   5   8   0        0.43        4.22      2.12 o 
   1   9   0        2.64       -0.07      1.79 o 
   2   9   0        0.01       -0.59      1.95 o 
   3   9   0        0.20       -0.62      2.32 o 
  -9   0   1       21.04       22.30      5.06 o 
  -7   0   1       28.65       35.44      4.91 o 
  -5   0   1       32.01       37.26      1.60 o 
  -3   0   1       96.13       96.48      2.10 o 
  -1   0   1     1265.69     1233.61     39.10 o 
   1   0   1       19.80       19.83      0.94 o 
   3   0   1      113.00      110.42      2.49 o 
   5   0   1      167.29      177.53      4.01 o 
   7   0   1       23.58       26.55      4.58 o 
   9   0   1       14.12       10.69      4.56 o 
 -10   1   1        0.76       -0.77      2.59 o 
  -9   1   1        9.34       10.63      2.89 o 
  -8   1   1       76.61       81.00      5.91 o 
  -7   1   1       66.53       61.69      4.41 o 
  -6   1   1      101.94      101.47      2.40 o 
  -5   1   1       62.45       64.25      1.77 o 
  -4   1   1      157.30      171.75      2.49 o 
  -3   1   1       96.77      103.13      2.06 o 
  -2   1   1      761.82      843.48      9.21 o 
  -1   1   1       48.17       45.85      0.83 o 
   0   1   1      144.66      171.39      2.09 o 
   1   1   1     4475.05     4489.28     49.94 o 
   2   1   1      655.93      595.04      7.84 o 
   3   1   1        0.64        0.65      0.32 o 
   4   1   1        5.70        5.03      0.52 o 
   5   1   1      276.32      271.44      4.49 o 
   6   1   1       65.98       62.71      2.61 o 
   7   1   1       69.64       74.84      5.02 o 
   8   1   1        0.23        2.04      2.08 o 
   9   1   1        5.90        4.96      3.32 o 
  10   1   1        8.62       10.13      4.01 o 
 -10   2   1        0.02        1.15      3.29 o 
  -9   2   1       24.71       30.15      5.19 o 
  -8   2   1       10.83       10.33      3.29 o 
  -7   2   1      133.62      130.24      4.83 o 
  -6   2   1        2.54        3.56      0.75 o 
  -5   2   1        7.56        8.24      0.71 o 
  -4   2   1      125.31      116.16      2.44 o 
  -3   2   1        8.26       10.29      0.61 o 
  -2   2   1      216.60      211.74      2.80 o 
  -1   2   1     4000.45     3985.42     79.35 o 
   0   2   1     1787.82     1891.12     20.20 o 
   1   2   1    13942.56    14741.99    154.07 o 
   2   2   1      853.70      860.10      9.65 o 
   3   2   1      132.44      114.61      1.92 o 
   4   2   1      249.35      260.21      3.64 o 
   5   2   1        2.62        1.56      0.63 o 
   6   2   1        2.61        2.04      0.85 o 
   7   2   1      106.55      101.88     12.85 o 
   8   2   1       11.63       19.70      7.24 o 
   9   2   1        0.08        3.34      2.98 o 
  10   2   1        2.20       10.97      5.87 o 
 -10   3   1        0.57        1.17      4.17 o 
  -9   3   1        1.66        1.04      2.91 o 
  -8   3   1       53.14       51.42      4.70 o 
  -7   3   1       11.20        8.97      1.84 o 
  -6   3   1      184.31      188.90      3.46 o 
  -5   3   1       24.74       33.52      1.30 o 
  -4   3   1        0.52        0.82      0.49 o 
  -3   3   1      453.59      459.91      5.74 o 
  -2   3   1      251.84      247.24      4.64 o 
  -1   3   1       52.75       54.73      1.82 o 
   0   3   1     3516.78     3831.74     40.55 o 
   1   3   1      117.62      106.29      1.87 o 
   2   3   1      135.53      139.10      2.26 o 
   3   3   1      140.29      120.79      5.25 o 
   4   3   1      140.96      129.09      2.64 o 
   5   3   1       55.73       53.13      1.79 o 
   6   3   1       51.50       49.96      1.89 o 
   7   3   1        0.09       -0.37      1.10 o 
   8   3   1        4.46        3.27      2.63 o 
   9   3   1        1.57       -1.11      3.08 o 
  -9   4   1        4.95        5.90      5.78 o 
  -8   4   1        0.09        1.17      2.59 o 
  -7   4   1       30.89        9.82     10.41 o 
  -6   4   1        1.58        1.52      0.91 o 
  -5   4   1       11.22       11.34      1.13 o 
  -4   4   1        7.74        6.72      0.75 o 
  -3   4   1       11.63       11.99      0.90 o 
  -2   4   1      262.96      254.27      4.05 o 
  -1   4   1      369.33      347.64      4.99 o 
   0   4   1      459.95      468.49      6.36 o 
   1   4   1        0.11        0.48      0.42 o 
   2   4   1      826.50      784.48      9.31 o 
   3   4   1      387.52      367.80      5.02 o 
   4   4   1        0.93        1.65      0.63 o 
   5   4   1        2.16        1.26      0.76 o 
   6   4   1        7.79        6.71      1.06 o 
   7   4   1        0.14       -1.29      1.18 o 
   8   4   1        3.17        8.92      4.79 o 
   9   4   1        0.45       -1.59      6.05 o 
  -9   5   1        0.16        5.94      7.38 o 
  -8   5   1       26.43       18.31     15.32 o 
  -7   5   1       14.13        9.02      2.98 o 
  -6   5   1        2.04        6.35      1.58 o 
  -5   5   1       64.83       70.74      2.53 o 
  -4   5   1        1.30        2.35      0.78 o 
  -3   5   1       74.67       67.66      2.51 o 
  -2   5   1      133.55      129.24      2.69 o 
  -1   5   1      203.63      175.96      5.58 o 
   0   5   1       46.83       44.57      1.93 o 
   1   5   1       26.18       28.43      1.53 o 
   2   5   1        0.96        0.32      0.65 o 
   3   5   1        0.58        1.04      0.65 o 
   4   5   1       69.58       64.78      2.76 o 
   5   5   1        7.73        6.33      1.13 o 
   6   5   1        0.24        1.05      1.14 o 
   7   5   1       24.20       17.89      7.56 o 
   8   5   1        0.56       -0.63      4.77 o 
  -8   6   1        2.69       -1.37      7.04 o 
  -7   6   1       10.54       12.41      6.00 o 
  -6   6   1        8.95        8.10      2.44 o 
  -5   6   1        1.33        0.59      1.18 o 
  -4   6   1       11.52       14.13      1.74 o 
  -3   6   1        3.44        2.67      0.96 o 
  -2   6   1       45.69       43.31      2.09 o 
  -1   6   1       65.83       60.52      3.05 o 
   0   6   1       22.42       25.60      2.60 o 
   1   6   1       85.48       75.95      2.63 o 
   2   6   1        2.49        2.60      1.07 o 
   3   6   1      119.96      115.46      3.18 o 
   4   6   1        0.21        0.39      1.06 o 
   5   6   1        8.64        5.88      1.84 o 
   6   6   1        5.95        8.96      1.76 o 
   7   6   1        0.98        0.44      5.63 o 
  -7   7   1        4.09        8.18      8.10 o 
  -6   7   1        7.58       10.66      2.75 o 
  -5   7   1        0.86       -2.08      1.48 o 
  -4   7   1        1.54        3.68      1.46 o 
  -3   7   1        4.99        6.21      1.31 o 
  -2   7   1        0.01        0.06      0.95 o 
  -1   7   1        1.65        0.24      0.96 o 
   0   7   1        8.49        8.70      1.29 o 
   1   7   1        7.13        8.58      1.31 o 
   2   7   1       38.53       42.48      2.37 o 
   3   7   1       11.90        9.85      1.69 o 
   4   7   1        0.64        0.51      1.44 o 
   5   7   1        6.45        4.80      1.81 o 
   6   7   1        0.12        0.62      1.96 o 
  -5   8   1        8.31        9.81      2.25 o 
  -4   8   1        2.16        1.14      1.75 o 
  -3   8   1        1.08       -0.43      1.35 o 
  -2   8   1       16.40       15.51      1.92 o 
  -1   8   1        0.20       -0.52      1.25 o 
   0   8   1       31.31       25.74      2.19 o 
   1   8   1        4.33        2.91      1.58 o 
   2   8   1        1.89        3.08      1.46 o 
   3   8   1        1.13        1.66      1.61 o 
   4   8   1       11.05       11.76      2.29 o 
   5   8   1        3.67        3.28      2.36 o 
  -3   9   1        4.57        4.37      2.63 o 
  -2   9   1        5.78        4.50      2.02 o 
  -1   9   1       13.56       11.01      2.01 o 
   0   9   1        1.46        0.39      1.92 o 
   1   9   1        6.36        3.84      1.86 o 
   2   9   1        4.06        4.81      2.24 o 
   3   9   1        4.31        5.00      4.85 o 
 -10   0   2        4.52        5.37      3.53 o 
  -8   0   2      243.72      227.69     12.37 o 
  -6   0   2      243.77      224.55      7.49 o 
  -4   0   2      309.01      350.27      6.02 o 
  -2   0   2       18.92       17.84      2.36 o 
   0   0   2      601.28      551.67     12.69 o 
   2   0   2     2499.27     2664.41     46.41 o 
   4   0   2       20.28       27.86      1.40 o 
   6   0   2      132.18      140.70      4.53 o 
   8   0   2       66.94       66.92      7.64 o 
 -10   1   2        0.60       -0.55      2.28 o 
  -9   1   2       16.89       18.02      3.38 o 
  -8   1   2       13.23       11.83      3.20 o 
  -7   1   2      262.53      251.24      7.17 o 
  -6   1   2       29.71       38.77      3.24 o 
  -5   1   2       25.96       26.59      1.14 o 
  -4   1   2        1.61        0.49      0.36 o 
  -3   1   2     1053.71     1160.49     12.60 o 
  -2   1   2      980.04     1026.83     11.09 o 
  -1   1   2      130.12      112.34      1.52 o 
   0   1   2      627.96      572.50      6.36 o 
   1   1   2      272.16      252.69      4.90 o 
   2   1   2      815.07      888.55     10.54 o 
   3   1   2       24.20       28.07      1.23 o 
   4   1   2       39.55       42.36      1.47 o 
   5   1   2      121.88      116.22      3.45 o 
   6   1   2       58.75       55.65      2.32 o 
   7   1   2       53.75       53.46      2.34 o 
   8   1   2        4.81        4.92      2.46 o 
   9   1   2        0.47        0.28      3.26 o 
 -10   2   2        0.10        5.93      3.36 o 
  -9   2   2        3.40        4.51      2.59 o 
  -8   2   2       74.18       71.86      5.19 o 
  -7   2   2        1.34       -0.22      1.19 o 
  -6   2   2        0.11        0.92      0.70 o 
  -5   2   2       12.45       18.60      2.00 o 
  -4   2   2      243.92      260.83      3.54 o 
  -3   2   2       47.74       53.09      1.17 o 
  -2   2   2      396.21      426.66      5.38 o 
  -1   2   2       17.49       16.38      0.91 o 
   0   2   2      905.56      996.09     10.93 o 
   1   2   2       31.28       24.71      0.99 o 
   2   2   2        0.11        0.43      0.32 o 
   3   2   2       31.53       26.50      1.03 o 
   4   2   2       16.91       18.35      1.56 o 
   5   2   2        8.98        9.43      0.93 o 
   6   2   2        7.51        6.60      1.13 o 
   7   2   2        4.76        2.52      1.23 o 
   8   2   2        0.30       -0.61      2.00 o 
   9   2   2        2.75        2.13      3.10 o 
 -10   3   2        1.36        0.06      6.63 o 
  -9   3   2        4.03        3.28      2.92 o 
  -8   3   2        0.03        1.01      1.69 o 
  -7   3   2      107.78      119.36      5.17 o 
  -6   3   2       42.58       32.52      1.94 o 
  -5   3   2        5.53        4.38      0.80 o 
  -4   3   2      100.20      100.53      2.00 o 
  -3   3   2       34.85       41.17      1.20 o 
  -2   3   2      352.82      352.43      4.46 o 
  -1   3   2       17.71       11.12      0.71 o 
   0   3   2       69.91       62.46      1.61 o 
   1   3   2        2.06        3.90      0.47 o 
   2   3   2      274.36      241.71      3.42 o 
   3   3   2      323.46      329.26      4.75 o 
   4   3   2        0.09        0.66      0.53 o 
   5   3   2       25.67       20.93      1.27 o 
   6   3   2       25.52       25.00      1.53 o 
   7   3   2        2.43        3.58      1.64 o 
   8   3   2        4.54        7.86      3.10 o 
   9   3   2        6.83        8.54      3.80 o 
  -9   4   2        5.90        3.92      5.54 o 
  -8   4   2       28.40       30.14      4.20 o 
  -7   4   2        3.89        2.05      2.28 o 
  -6   4   2      102.25       94.18      3.58 o 
  -5   4   2        5.01        1.65      0.78 o 
  -4   4   2       31.97       32.78      1.67 o 
  -3   4   2       52.83       55.62      1.97 o 
  -2   4   2       86.91       84.55      2.41 o 
  -1   4   2      235.27      227.29      3.65 o 
   0   4   2      111.68       94.79      2.23 o 
   1   4   2      477.22      479.37      6.06 o 
   2   4   2     1153.69     1144.19     13.12 o 
   3   4   2        0.02        0.99      0.59 o 
   4   4   2       11.47       15.60      1.48 o 
   5   4   2       53.17       46.94      2.46 o 
   6   4   2       17.58       14.04      1.35 o 
   7   4   2        4.56        5.45      1.64 o 
   8   4   2        3.84        3.21      4.26 o 
   9   4   2        0.08        2.94      6.65 o 
  -9   5   2        0.09        4.76      7.19 o 
  -8   5   2       26.21       21.81      4.52 o 
  -7   5   2       33.56       35.44      4.44 o 
  -6   5   2        3.83        2.22      1.37 o 
  -5   5   2       73.47       75.29      2.48 o 
  -4   5   2       10.19       11.04      1.06 o 
  -3   5   2       12.79        8.01      1.19 o 
  -2   5   2        1.30        1.41      0.60 o 
  -1   5   2       14.09       16.95      1.08 o 
   0   5   2      135.84      136.17      4.38 o 
   1   5   2      112.81      129.42      3.02 o 
   2   5   2        5.28        7.03      0.97 o 
   3   5   2        8.33        5.35      1.03 o 
   4   5   2       65.01       66.77      2.69 o 
   5   5   2        0.05       -0.74      0.94 o 
   6   5   2        9.51        7.86      2.24 o 
   7   5   2       15.09       16.16      2.44 o 
   8   5   2        0.50        4.26      5.37 o 
  -8   6   2        1.77       -2.31      7.05 o 
  -7   6   2       10.60        9.92      6.09 o 
  -6   6   2        9.09        9.52      2.25 o 
  -5   6   2       10.88       11.97      1.62 o 
  -4   6   2        0.00       -0.57      0.85 o 
  -3   6   2        1.42        1.73      0.88 o 
  -2   6   2        8.92       10.42      1.15 o 
  -1   6   2      212.99      201.35      4.22 o 
   0   6   2        0.09        1.19      0.71 o 
   1   6   2       68.80       64.95      2.49 o 
   2   6   2       20.06       19.52      1.52 o 
   3   6   2      256.91      251.05      5.60 o 
   4   6   2       15.39       15.47      1.70 o 
   5   6   2        0.55        1.30      1.30 o 
   6   6   2        2.59        3.70      1.67 o 
   7   6   2        1.47        1.07      2.24 o 
  -7   7   2        1.69        2.27      7.59 o 
  -6   7   2        0.48        0.48      2.37 o 
  -5   7   2        0.65        0.40      1.50 o 
  -4   7   2       48.38       52.03      2.86 o 
  -3   7   2       11.32       13.73      1.56 o 
  -2   7   2       24.73       23.72      1.81 o 
  -1   7   2       22.11       20.30      1.69 o 
   0   7   2       87.85       80.76      3.56 o 
   1   7   2        9.87        9.27      1.35 o 
   2   7   2        7.16        9.22      1.57 o 
   3   7   2        3.25        1.86      1.30 o 
   4   7   2        0.36        0.58      1.89 o 
   5   7   2       21.87       26.60      2.58 o 
   6   7   2        0.98        1.30      1.89 o 
  -5   8   2        0.13       -0.81      1.93 o 
  -4   8   2        0.31       -0.09      1.56 o 
  -3   8   2        0.01       -0.58      1.33 o 
  -2   8   2        9.50       13.59      1.83 o 
  -1   8   2        9.56        8.42      1.60 o 
   0   8   2        0.94        1.63      1.31 o 
   1   8   2       17.01       14.95      1.90 o 
   2   8   2        0.08       -1.87      1.36 o 
   3   8   2        1.33       -0.44      1.67 o 
   4   8   2       39.99       36.91      3.50 o 
   5   8   2        1.09        2.38      2.37 o 
  -3   9   2        4.55        5.66      2.25 o 
  -2   9   2        0.09       -0.12      1.73 o 
  -1   9   2        2.08        3.02      1.83 o 
   0   9   2        0.34       -0.24      1.72 o 
   1   9   2        0.29        2.48      2.32 o 
   2   9   2        7.01        4.18      2.22 o 
  -9   0   3        0.70       -1.37      2.81 o 
  -7   0   3       96.24      110.09     12.38 o 
  -5   0   3      251.54      268.80      4.89 o 
  -3   0   3        0.11        0.05      0.63 o 
  -1   0   3     5514.16     6161.36     91.15 o 
   1   0   3        4.93        3.12      0.55 o 
   3   0   3      425.56      456.12      7.92 o 
   5   0   3        1.44        0.14      0.98 o 
   7   0   3       71.24       62.27      5.74 o 
   9   0   3        4.98       10.57      4.56 o 
 -10   1   3        0.21       -0.14      2.16 o 
  -9   1   3        2.90        3.76      2.52 o 
  -8   1   3        1.00        0.67      1.72 o 
  -7   1   3        0.71        0.63      1.03 o 
  -6   1   3      195.80      176.53      4.73 o 
  -5   1   3      134.19      139.12      2.25 o 
  -4   1   3       24.90       24.74      0.73 o 
  -3   1   3        2.07        0.80      0.29 o 
  -2   1   3      209.94      206.17      2.58 o 
  -1   1   3     2709.53     2870.23     30.26 o 
   0   1   3       13.72       23.49      0.67 o 
   1   1   3       10.45        6.74      0.49 o 
   2   1   3      155.08      166.40      2.62 o 
   3   1   3       57.38       53.37      1.38 o 
   4   1   3      112.64      124.58      3.23 o 
   5   1   3        0.08        1.04      0.74 o 
   6   1   3        1.41        2.28      0.95 o 
   7   1   3        2.08        3.38      1.21 o 
   8   1   3        2.13        1.91      2.19 o 
   9   1   3        0.00        5.46      3.38 o 
 -10   2   3        0.03       -1.82      2.78 o 
  -9   2   3        6.66        9.16      2.92 o 
  -8   2   3       48.90       53.89      3.75 o 
  -7   2   3       82.62       87.25      4.06 o 
  -6   2   3       11.03       13.45      4.06 o 
  -5   2   3      114.69      112.47      2.02 o 
  -4   2   3        2.64        2.31      0.45 o 
  -3   2   3      102.82      119.33      1.90 o 
  -2   2   3        0.23       -0.16      0.28 o 
  -1   2   3     1902.95     2101.19     28.69 o 
   0   2   3      462.28      487.75      5.75 o 
   1   2   3       12.58        9.89      0.64 o 
   2   2   3       38.18       32.69      1.07 o 
   3   2   3     1451.62     1457.80     17.25 o 
   4   2   3        4.90        5.67      0.84 o 
   5   2   3       20.54       25.40      1.75 o 
   6   2   3        3.79        6.92      1.19 o 
   7   2   3        2.75        2.17      1.30 o 
   8   2   3        5.39        4.79      4.82 o 
   9   2   3        1.60        4.58      3.18 o 
 -10   3   3        2.85        3.15      6.09 o 
  -9   3   3        1.11        1.54      2.64 o 
  -8   3   3        1.13        2.88      1.74 o 
  -7   3   3      129.37      116.17     12.72 o 
  -6   3   3       23.76       24.65      1.97 o 
  -5   3   3       30.75       27.72      1.17 o 
  -4   3   3       88.21      101.30      2.07 o 
  -3   3   3       19.32       15.46      0.93 o 
  -2   3   3       27.29       21.56      1.03 o 
  -1   3   3       65.59       53.52      1.57 o 
   0   3   3     1214.50     1222.52     13.60 o 
   1   3   3      133.11      128.40      2.16 o 
   2   3   3       20.34       33.07      1.13 o 
   3   3   3      268.36      279.59      4.22 o 
   4   3   3       50.50       50.08      2.27 o 
   5   3   3       19.61       14.08      1.75 o 
   6   3   3        3.43        3.19      0.97 o 
   7   3   3       17.82       26.61      2.15 o 
   8   3   3        0.62       -0.73      2.65 o 
   9   3   3        0.35        1.33      3.71 o 
  -9   4   3       14.18       23.83      6.87 o 
  -8   4   3        5.91        6.01      2.95 o 
  -7   4   3        0.01        2.57      1.94 o 
  -6   4   3        6.12        7.29      3.52 o 
  -5   4   3       22.87       21.62      1.31 o 
  -4   4   3      174.95      175.08      3.38 o 
  -3   4   3        4.03        7.71      0.78 o 
  -2   4   3       18.39       19.59      1.42 o 
  -1   4   3      258.10      250.38      3.95 o 
   0   4   3       32.41       32.21      1.31 o 
   1   4   3      307.60      339.56      5.17 o 
   2   4   3        1.74        1.76      0.57 o 
   3   4   3      119.29      116.80      2.55 o 
   4   4   3       42.80       34.09      1.61 o 
   5   4   3        3.49        3.54      0.90 o 
   6   4   3       15.46       16.52      2.10 o 
   7   4   3       17.09       16.97      1.80 o 
   8   4   3        0.28        0.60      3.08 o 
  -9   5   3        0.29       -2.13      4.89 o 
  -8   5   3       20.08       21.51      4.26 o 
  -7   5   3        2.63        4.09      2.64 o 
  -6   5   3        2.50        3.34      2.13 o 
  -5   5   3        0.24        0.40      0.82 o 
  -4   5   3        4.15        2.98      0.78 o 
  -3   5   3      117.63      117.23      4.30 o 
  -2   5   3        0.09        0.20      0.53 o 
  -1   5   3        2.56        2.06      0.61 o 
   0   5   3       37.16       38.87      1.59 o 
   1   5   3       81.11       81.34      2.16 o 
   2   5   3        2.22        3.53      0.81 o 
   3   5   3       32.77       29.29      2.28 o 
   4   5   3      157.62      142.56      3.91 o 
   5   5   3        6.42       11.40      1.45 o 
   6   5   3        0.55        0.55      1.15 o 
   7   5   3        0.21       -1.36      1.83 o 
   8   5   3        3.20       -1.01      6.08 o 
  -8   6   3        1.21        6.05      4.86 o 
  -7   6   3       25.05       33.75      7.41 o 
  -6   6   3        0.26        5.12      3.71 o 
  -5   6   3        2.11        2.88      1.24 o 
  -4   6   3        4.78        3.31      1.06 o 
  -3   6   3        8.01       10.64      1.24 o 
  -2   6   3       21.72       23.17      1.57 o 
  -1   6   3        3.11        3.91      0.94 o 
   0   6   3        2.51        2.83      0.90 o 
   1   6   3        5.28        4.54      0.98 o 
   2   6   3      160.27      167.41      3.91 o 
   3   6   3       76.10       73.10      3.11 o 
   4   6   3        0.16       -0.92      1.36 o 
   5   6   3        5.54        5.18      1.94 o 
   6   6   3        0.10        1.47      1.66 o 
   7   6   3        0.54        0.54      2.38 o 
  -7   7   3        2.87        3.45      7.31 o 
  -6   7   3       24.81       24.19      7.29 o 
  -5   7   3        0.16        2.36      1.47 o 
  -4   7   3       13.11        5.93      1.79 o 
  -3   7   3        2.87        3.78      1.24 o 
  -2   7   3       10.43       14.82      2.27 o 
  -1   7   3        8.15        9.36      1.35 o 
   0   7   3        6.24        5.88      1.19 o 
   1   7   3        0.06        0.07      1.08 o 
   2   7   3        2.16        2.64      1.30 o 
   3   7   3        4.06        7.40      1.64 o 
   4   7   3        7.25        5.96      1.81 o 
   5   7   3        3.20        4.64      1.84 o 
   6   7   3        0.68        4.14      2.23 o 
  -5   8   3        5.82        6.95      5.02 o 
  -4   8   3        9.11       14.14      2.08 o 
  -3   8   3        1.12        2.08      1.44 o 
  -2   8   3        7.03        6.85      1.57 o 
  -1   8   3        0.84       -0.78      1.32 o 
   0   8   3        3.27        3.86      1.46 o 
   1   8   3       16.30       16.93      2.02 o 
   2   8   3        0.02       -0.09      1.45 o 
   3   8   3       11.03       11.35      3.31 o 
   4   8   3       10.59       11.02      2.50 o 
  -3   9   3       11.92       14.38      2.28 o 
  -2   9   3        0.05        0.18      1.72 o 
  -1   9   3       14.70       13.91      2.17 o 
   0   9   3        3.31        1.25      1.79 o 
   1   9   3        0.01       -0.20      2.46 o 
 -10   0   4        2.00       -0.23      2.93 o 
  -8   0   4       38.79       31.77      5.10 o 
  -6   0   4       13.05       17.42      2.24 o 
  -4   0   4     1802.95     2016.95     51.19 o 
  -2   0   4      343.69      399.05      6.52 o 
   0   0   4     3937.26     4433.46     65.99 o 
   2   0   4      891.12      968.72     15.44 o 
   4   0   4      625.77      662.84     16.69 o 
   6   0   4       98.08       77.36      3.79 o 
   8   0   4        1.03        2.64      3.20 o 
 -10   1   4        1.31        0.93      2.39 o 
  -9   1   4        1.37        3.57      2.30 o 
  -8   1   4        5.98        5.00      2.12 o 
  -7   1   4      129.53      127.94      4.03 o 
  -6   1   4      177.32      165.63      6.22 o 
  -5   1   4      420.23      439.34      6.37 o 
  -4   1   4       24.50       21.17      0.85 o 
  -3   1   4      851.57      930.44     10.23 o 
  -2   1   4       51.97       44.20      0.92 o 
  -1   1   4       25.99       21.09      0.82 o 
   0   1   4      936.67      990.02     11.60 o 
   1   1   4       47.57       42.20      1.07 o 
   2   1   4       61.67       61.59      1.47 o 
   3   1   4      640.49      681.47      9.38 o 
   4   1   4      150.45      162.85      3.23 o 
   5   1   4       32.88       23.70      1.63 o 
   6   1   4        5.09        4.70      1.40 o 
   7   1   4       30.09       26.13      1.99 o 
   8   1   4        0.55        2.98      2.58 o 
   9   1   4        0.07        0.10      3.26 o 
 -10   2   4        0.08       -4.02      3.05 o 
  -9   2   4        4.66        4.80      2.92 o 
  -8   2   4        1.81        0.07      1.68 o 
  -7   2   4        1.04        1.01      1.34 o 
  -6   2   4        0.94        2.45      1.07 o 
  -5   2   4       56.58       59.76      1.76 o 
  -4   2   4       23.72       27.28      0.91 o 
  -3   2   4      396.60      459.07      5.52 o 
  -2   2   4      313.03      318.28      4.01 o 
  -1   2   4      814.44      904.93     10.13 o 
   0   2   4      499.85      490.13      5.86 o 
   1   2   4      348.91      333.24      5.78 o 
   2   2   4       91.70       84.23      1.90 o 
   3   2   4        1.30        5.79      0.71 o 
   4   2   4      134.26      136.19      2.77 o 
   5   2   4       29.15       26.14      2.40 o 
   6   2   4       86.40       87.95      4.02 o 
   7   2   4        4.36        4.53      1.50 o 
   8   2   4       35.99       31.81      4.56 o 
   9   2   4        0.75        0.15      3.63 o 
 -10   3   4        0.34        0.80      6.44 o 
  -9   3   4        0.42       -2.02      2.74 o 
  -8   3   4        1.41        2.31      1.65 o 
  -7   3   4        8.74       13.21      2.81 o 
  -6   3   4        8.24        9.86      2.17 o 
  -5   3   4        8.42       10.80      0.82 o 
  -4   3   4        5.93        7.00      0.69 o 
  -3   3   4       19.57       29.47      1.31 o 
  -2   3   4        3.71        6.25      0.73 o 
  -1   3   4        3.81        7.81      0.56 o 
   0   3   4        9.50       10.65      0.67 o 
   1   3   4      136.95      136.94      2.32 o 
   2   3   4      264.73      271.98      3.88 o 
   3   3   4        1.04        1.80      0.63 o 
   4   3   4        3.87        2.44      0.70 o 
   5   3   4       10.38        9.92      1.07 o 
   6   3   4        2.39        2.15      1.02 o 
   7   3   4       21.05       21.23      2.09 o 
   8   3   4        0.05        0.26      2.67 o 
  -9   4   4        6.52        5.25      3.88 o 
  -8   4   4        0.20       -1.58      2.71 o 
  -7   4   4        5.58        3.81      2.14 o 
  -6   4   4       94.39       98.18      4.52 o 
  -5   4   4       34.57       33.96      1.54 o 
  -4   4   4       18.10       17.80      1.19 o 
  -3   4   4      110.89       95.24      2.85 o 
  -2   4   4       27.43       23.69      1.44 o 
  -1   4   4      207.94      202.26      3.58 o 
   0   4   4        8.85       12.64      1.15 o 
   1   4   4        9.66       11.06      0.81 o 
   2   4   4        0.19       -0.10      0.51 o 
   3   4   4       98.03      108.97      2.52 o 
   4   4   4       36.05       33.24      1.76 o 
   5   4   4        0.01        0.16      0.86 o 
   6   4   4        1.30        2.35      1.47 o 
   7   4   4        2.08        1.58      1.42 o 
   8   4   4        1.94       -0.74      3.23 o 
  -9   5   4        3.38        4.06      8.14 o 
  -8   5   4       12.19       12.37      3.93 o 
  -7   5   4        0.12        1.88      2.51 o 
  -6   5   4        2.35        3.14      2.07 o 
  -5   5   4       71.12       72.47      2.28 o 
  -4   5   4       42.45       41.69      1.74 o 
  -3   5   4       92.86       92.02      3.40 o 
  -2   5   4        2.59        2.02      0.66 o 
  -1   5   4        1.47       -0.77      0.51 o 
   0   5   4      175.37      157.07      3.15 o 
   1   5   4        0.02        0.36      0.63 o 
   2   5   4       55.98       49.43      2.08 o 
   3   5   4       11.24       12.85      1.34 o 
   4   5   4       14.61       13.64      2.00 o 
   5   5   4        7.50        6.37      1.79 o 
   6   5   4        3.18        4.26      1.65 o 
   7   5   4        2.58        0.01      1.86 o 
  -8   6   4        0.28       -2.62      4.38 o 
  -7   6   4        8.75       10.72      3.64 o 
  -6   6   4        0.94        0.98      2.44 o 
  -5   6   4       34.25       36.88      2.40 o 
  -4   6   4       18.85       23.41      1.71 o 
  -3   6   4       44.37       40.37      3.23 o 
  -2   6   4       11.35        8.25      1.17 o 
  -1   6   4       13.04       13.16      1.55 o 
   0   6   4        0.64        0.83      0.92 o 
   1   6   4       37.50       38.34      2.08 o 
   2   6   4       10.84       10.71      1.50 o 
   3   6   4        2.85        3.12      1.22 o 
   4   6   4        0.09       -0.59      1.21 o 
   5   6   4        0.80        2.96      1.58 o 
   6   6   4        4.61        4.37      1.88 o 
   7   6   4        0.55        4.21      2.77 o 
  -7   7   4        0.19       -2.85      7.28 o 
  -6   7   4        7.21       -1.94      6.08 o 
  -5   7   4        2.76        3.06      2.18 o 
  -4   7   4        0.49        1.76      1.23 o 
  -3   7   4        1.43        4.42      1.27 o 
  -2   7   4       11.14       12.36      1.48 o 
  -1   7   4        6.70        8.39      1.35 o 
   0   7   4        1.13        1.14      1.03 o 
   1   7   4        4.42        3.33      1.16 o 
   2   7   4        0.70        0.71      1.24 o 
   3   7   4       40.83       44.47      2.98 o 
   4   7   4       11.99       10.42      2.05 o 
   5   7   4        2.80        1.17      1.91 o 
   6   7   4        4.82        7.92      2.61 o 
  -5   8   4        3.36        6.46      2.45 o 
  -4   8   4        0.32       -1.80      1.41 o 
  -3   8   4       15.20       14.10      1.88 o 
  -2   8   4        1.82        1.43      1.43 o 
  -1   8   4       10.02       13.26      1.87 o 
   0   8   4        7.81        7.16      1.68 o 
   1   8   4        7.39        6.86      1.99 o 
   2   8   4        6.98        5.87      1.88 o 
   3   8   4       11.00        8.27      2.28 o 
   4   8   4        7.76        8.16      2.46 o 
  -3   9   4        0.21        0.03      1.99 o 
  -2   9   4        5.21        6.31      2.08 o 
  -1   9   4        0.33        0.18      1.80 o 
   0   9   4        0.21       -1.46      1.98 o 
   1   9   4        2.34       -0.07      2.64 o 
  -9   0   5        0.29        2.85      3.50 o 
  -7   0   5        1.83        1.11      1.30 o 
  -5   0   5       30.24       32.86      2.72 o 
  -3   0   5      146.29      132.36      3.10 o 
  -1   0   5       13.93       11.15      0.84 o 
   1   0   5       11.93        8.02      0.85 o 
   3   0   5       61.10       61.77      2.18 o 
   5   0   5       37.46       48.59      3.01 o 
   7   0   5       88.37       95.10      4.89 o 
   9   0   5        4.06        3.36      4.85 o 
 -10   1   5        0.10       -0.59      2.46 o 
  -9   1   5        0.58        1.20      2.85 o 
  -8   1   5        6.73        9.14      1.64 o 
  -7   1   5       20.78       18.79      4.53 o 
  -6   1   5        0.83        0.68      0.88 o 
  -5   1   5       98.06      116.49      3.39 o 
  -4   1   5      379.64      377.89      5.48 o 
  -3   1   5      530.01      547.82      6.31 o 
  -2   1   5        1.29        0.48      0.31 o 
  -1   1   5      114.13      126.06      2.43 o 
   0   1   5     1139.57     1261.49     14.74 o 
   1   1   5       34.15       36.27      1.06 o 
   2   1   5       36.13       38.31      1.16 o 
   3   1   5      149.86      149.70      3.00 o 
   4   1   5        1.71        1.22      0.72 o 
   5   1   5        9.06        8.82      1.56 o 
   6   1   5       22.47       19.93      1.69 o 
   7   1   5        5.81        3.98      1.69 o 
   8   1   5       10.56        4.69      3.95 o 
   9   1   5        0.33       -4.92      3.92 o 
 -10   2   5        2.68        7.33      4.19 o 
  -9   2   5       17.54       18.24      2.97 o 
  -8   2   5        0.02        0.60      1.67 o 
  -7   2   5       24.16       24.71      3.50 o 
  -6   2   5       42.84       40.72      2.51 o 
  -5   2   5      507.92      499.32     12.98 o 
  -4   2   5        2.91        5.35      0.53 o 
  -3   2   5      356.08      390.52      4.86 o 
  -2   2   5      753.27      728.63      8.39 o 
  -1   2   5     2182.56     2472.90     26.53 o 
   0   2   5      202.06      216.07      3.08 o 
   1   2   5       33.07       31.40      1.16 o 
   2   2   5       15.22       17.03      0.87 o 
   3   2   5        4.13        4.27      0.71 o 
   4   2   5      187.85      198.63      3.86 o 
   5   2   5        1.25        0.84      0.93 o 
   6   2   5       24.16       25.90      2.05 o 
   7   2   5       24.56       17.83      2.96 o 
   8   2   5        0.31       -1.65      2.69 o 
 -10   3   5        0.49       -2.55      6.38 o 
  -9   3   5        0.00       -2.36      2.51 o 
  -8   3   5       61.99       69.18      4.24 o 
  -7   3   5        1.28        1.28      1.15 o 
  -6   3   5        6.60        8.58      1.37 o 
  -5   3   5       33.98       30.72      1.49 o 
  -4   3   5     1185.34     1250.91     14.07 o 
  -3   3   5       44.72       42.25      1.26 o 
  -2   3   5        3.21        0.89      0.44 o 
  -1   3   5       10.23       12.28      0.78 o 
   0   3   5      424.70      385.73      5.03 o 
   1   3   5      465.24      437.24      5.66 o 
   2   3   5       22.04       26.91      1.20 o 
   3   3   5       68.94       60.82      1.93 o 
   4   3   5       46.27       48.12      2.05 o 
   5   3   5        0.09       -0.53      0.84 o 
   6   3   5       80.80       84.87      4.49 o 
   7   3   5        0.31        1.06      1.42 o 
   8   3   5        1.11       -1.75      3.09 o 
  -9   4   5        3.80        6.04      3.88 o 
  -8   4   5        0.05       -1.52      2.55 o 
  -7   4   5       15.82       10.04      2.76 o 
  -6   4   5       10.88       12.17      2.01 o 
  -5   4   5       85.46       89.48      2.78 o 
  -4   4   5       22.27       25.92      1.30 o 
  -3   4   5       54.24       53.27      1.82 o 
  -2   4   5      171.18      178.09      3.41 o 
  -1   4   5        5.30        5.58      0.75 o 
   0   4   5      305.45      308.84      4.81 o 
   1   4   5       28.74       34.78      1.37 o 
   2   4   5       22.22       23.66      1.30 o 
   3   4   5       63.07       60.25      2.05 o 
   4   4   5        2.37        2.15      0.88 o 
   5   4   5       44.44       50.53      2.21 o 
   6   4   5        6.08        3.64      1.93 o 
   7   4   5       13.98       13.85      2.84 o 
   8   4   5        0.01        0.01      3.56 o 
  -9   5   5        6.92        6.11      5.20 o 
  -8   5   5        1.54        1.81      3.39 o 
  -7   5   5        1.08       -1.11      2.25 o 
  -6   5   5        0.84       -2.29      1.78 o 
  -5   5   5       59.90       56.50      2.77 o 
  -4   5   5        1.96        1.33      0.73 o 
  -3   5   5        0.54        0.50      0.67 o 
  -2   5   5        0.33        0.56      0.68 o 
  -1   5   5        2.81        2.98      0.81 o 
   0   5   5        3.71        3.52      0.76 o 
   1   5   5       15.16       17.44      1.26 o 
   2   5   5      128.49      117.35      3.27 o 
   3   5   5        0.00       -0.18      0.90 o 
   4   5   5        0.01        0.07      0.95 o 
   5   5   5        1.61        0.35      1.27 o 
   6   5   5        1.55        1.46      1.74 o 
   7   5   5        1.36        2.13      2.20 o 
  -8   6   5        0.15        2.53      4.52 o 
  -7   6   5        0.01        3.11      3.29 o 
  -6   6   5       17.58       20.21      3.79 o 
  -5   6   5        3.75        3.34      1.36 o 
  -4   6   5        7.78        8.49      1.17 o 
  -3   6   5        3.15        1.68      0.88 o 
  -2   6   5      139.73      128.28      3.30 o 
  -1   6   5        0.12       -0.46      0.83 o 
   0   6   5       11.51       11.31      1.33 o 
   1   6   5        1.75        2.59      1.02 o 
   2   6   5       44.05       53.92      3.17 o 
   3   6   5        1.24        1.22      2.58 o 
   4   6   5        0.67       -0.03      1.31 o 
   5   6   5        0.48        0.39      1.52 o 
   6   6   5        0.14       -0.36      2.11 o 
  -7   7   5        0.00       -0.74      7.35 o 
  -6   7   5        0.48       -0.56      6.11 o 
  -5   7   5        2.37        2.01      1.62 o 
  -4   7   5        6.00        8.49      1.57 o 
  -3   7   5        6.35        5.59      1.35 o 
  -2   7   5        0.06        0.73      1.03 o 
  -1   7   5       28.09       25.86      1.97 o 
   0   7   5        9.41        8.05      1.44 o 
   1   7   5        0.83        1.85      1.36 o 
   2   7   5       31.71       28.25      2.42 o 
   3   7   5        0.23       -0.58      1.46 o 
   4   7   5        8.16        9.28      2.06 o 
   5   7   5        0.03       -0.81      2.10 o 
  -5   8   5        0.37       -0.74      2.10 o 
  -4   8   5       10.41        9.18      2.79 o 
  -3   8   5        8.62        8.91      1.79 o 
  -2   8   5        0.59        3.11      1.42 o 
  -1   8   5       13.95       16.78      2.02 o 
   0   8   5       17.18       21.13      2.16 o 
   1   8   5        3.85        3.42      1.78 o 
   2   8   5        0.09        0.83      1.94 o 
   3   8   5        5.21        3.00      2.28 o 
   4   8   5        2.83        0.88      4.76 o 
  -2   9   5        0.59        0.95      1.98 o 
  -1   9   5        0.67       -0.25      1.88 o 
   0   9   5       10.18        2.69      4.51 o 
 -10   0   6        8.15        9.49      4.28 o 
  -8   0   6       32.85       38.14      5.84 o 
  -6   0   6       91.84       82.72      4.20 o 
  -4   0   6      814.84      847.91     20.84 o 
  -2   0   6     1737.71     1829.68     27.95 o 
   0   0   6     6784.42     7454.69    110.77 o 
   2   0   6      430.51      452.09      8.17 o 
   4   0   6      279.82      302.53      7.60 o 
   6   0   6        1.13       -1.67      1.75 o 
   8   0   6        0.31       -0.18      2.45 o 
 -10   1   6        0.11        1.42      2.64 o 
  -9   1   6        0.37        0.21      1.90 o 
  -8   1   6       10.58        9.75      2.74 o 
  -7   1   6        4.01        4.24      1.21 o 
  -6   1   6       43.84       42.89      2.80 o 
  -5   1   6       70.40       70.20      2.73 o 
  -4   1   6       12.99       11.71      1.00 o 
  -3   1   6      160.26      185.85      2.59 o 
  -2   1   6      925.79      976.58     10.93 o 
  -1   1   6     1767.05     1938.70     22.26 o 
   0   1   6        3.92        3.47      0.59 o 
   1   1   6      490.99      550.00      7.16 o 
   2   1   6      226.51      220.29      3.50 o 
   3   1   6      212.58      211.80      3.95 o 
   4   1   6        1.44        2.63      0.90 o 
   5   1   6       63.07       66.36      3.01 o 
   6   1   6        9.86       12.61      1.48 o 
   7   1   6        0.67        0.19      1.38 o 
   8   1   6        0.07        0.68      1.93 o 
 -10   2   6        0.20       -2.38      2.42 o 
  -9   2   6        3.10        0.54      1.98 o 
  -8   2   6        0.12        1.35      1.40 o 
  -7   2   6       32.67       32.73      2.79 o 
  -6   2   6        7.14        9.14      1.53 o 
  -5   2   6        0.63        0.47      0.94 o 
  -4   2   6       60.13       62.27      1.41 o 
  -3   2   6      299.98      293.07      3.90 o 
  -2   2   6      303.69      290.86      3.89 o 
  -1   2   6      189.84      195.84      2.92 o 
   0   2   6       48.16       46.10      1.29 o 
   1   2   6      184.87      189.61      2.96 o 
   2   2   6       37.12       29.96      1.49 o 
   3   2   6       30.92       35.78      1.77 o 
   4   2   6        5.11        4.95      1.03 o 
   5   2   6        1.94        0.07      0.98 o 
   6   2   6        1.36        2.95      1.27 o 
   7   2   6        0.05       -0.13      1.45 o 
   8   2   6       10.88        5.28      2.65 o 
 -10   3   6        2.06       -2.46      6.05 o 
  -9   3   6       23.92       20.34      4.13 o 
  -8   3   6       22.73       15.03      3.47 o 
  -7   3   6        0.71        1.69      1.22 o 
  -6   3   6        4.04        2.63      1.12 o 
  -5   3   6       10.77       16.39      1.61 o 
  -4   3   6       15.13       14.13      0.87 o 
  -3   3   6        9.77       11.94      0.78 o 
  -2   3   6       53.80       59.12      1.50 o 
  -1   3   6       69.27       52.83      1.68 o 
   0   3   6       27.36       37.44      1.31 o 
   1   3   6       40.21       31.21      1.26 o 
   2   3   6        1.03        0.31      0.53 o 
   3   3   6        0.71        1.95      0.71 o 
   4   3   6       24.53       24.09      1.61 o 
   5   3   6       13.34       16.59      1.52 o 
   6   3   6        1.44        2.09      1.40 o 
   7   3   6        3.15        5.88      1.96 o 
   8   3   6        0.41        1.00      2.79 o 
  -9   4   6        7.14        1.82      3.61 o 
  -8   4   6        4.54        4.62      2.79 o 
  -7   4   6        6.57        5.54      1.87 o 
  -6   4   6       16.60       14.83      2.19 o 
  -5   4   6       37.26       42.71      4.20 o 
  -4   4   6       12.98       15.94      1.11 o 
  -3   4   6      116.62      119.52      2.75 o 
  -2   4   6      132.70      123.38      2.81 o 
  -1   4   6      170.13      153.60      3.01 o 
   0   4   6      310.65      293.59      8.50 o 
   1   4   6       17.35       14.46      1.39 o 
   2   4   6      125.10      119.58      2.72 o 
   3   4   6        7.87        9.64      1.32 o 
   4   4   6        0.17        0.25      0.80 o 
   5   4   6        2.20        0.94      1.05 o 
   6   4   6        2.40        2.39      1.37 o 
   7   4   6       11.87       17.82      2.53 o 
  -9   5   6        2.13        0.26      4.67 o 
  -8   5   6       22.80       29.10      6.98 o 
  -7   5   6        0.33       -1.25      2.47 o 
  -6   5   6        0.87        1.27      1.60 o 
  -5   5   6        0.27       -0.52      0.94 o 
  -4   5   6       96.96       96.05      2.45 o 
  -3   5   6       51.32       52.36      1.96 o 
  -2   5   6        2.46        3.50      0.83 o 
  -1   5   6      281.14      276.86      4.70 o 
   0   5   6        0.05        0.71      0.68 o 
   1   5   6        8.02        6.27      0.96 o 
   2   5   6        0.00        0.58      0.88 o 
   3   5   6       77.33       69.39      2.74 o 
   4   5   6        5.60        3.05      1.23 o 
   5   5   6        3.17        3.21      1.50 o 
   6   5   6       16.59       21.14      2.84 o 
   7   5   6        3.83        3.96      2.40 o 
  -8   6   6        0.18       -4.21      4.38 o 
  -7   6   6       14.11        9.15      3.78 o 
  -6   6   6       14.74       15.24      2.99 o 
  -5   6   6        5.23        4.88      1.48 o 
  -4   6   6       22.37       26.15      1.71 o 
  -3   6   6       27.21       29.44      1.91 o 
  -2   6   6        4.98        3.80      1.07 o 
  -1   6   6       11.89       13.04      1.74 o 
   0   6   6       77.58       75.22      3.53 o 
   1   6   6       86.62       84.71      6.19 o 
   2   6   6        0.53       -1.15      1.14 o 
   3   6   6       29.57       31.57      3.21 o 
   4   6   6        1.97       -0.28      1.53 o 
   5   6   6        1.13        2.12      1.76 o 
   6   6   6        3.19        2.99      2.43 o 
  -6   7   6        1.09        3.89      6.54 o 
  -5   7   6       10.30        7.26      2.84 o 
  -4   7   6       21.02       20.66      1.92 o 
  -3   7   6        0.78        2.75      1.26 o 
  -2   7   6       17.01       19.47      1.83 o 
  -1   7   6        2.12        1.65      1.29 o 
   0   7   6       11.77       12.53      1.64 o 
   1   7   6       33.45       38.62      3.52 o 
   2   7   6        7.49        5.74      1.85 o 
   3   7   6       18.24       17.40      2.95 o 
   4   7   6        0.20       -0.33      1.96 o 
   5   7   6        1.49        0.95      2.27 o 
  -5   8   6        5.87       10.84      3.84 o 
  -4   8   6        1.74        0.80      1.84 o 
  -3   8   6        5.22        8.09      1.74 o 
  -2   8   6        0.15       -0.89      1.34 o 
  -1   8   6        4.33        2.40      1.47 o 
   0   8   6        0.71        0.04      1.61 o 
   1   8   6       10.51        9.69      2.27 o 
   2   8   6       24.27        5.71      2.71 o 
   3   8   6        0.97        0.35      2.20 o 
  -9   0   7       57.99       51.43      4.93 o 
  -7   0   7        5.00        8.16      1.88 o 
  -5   0   7       69.98       84.63      7.35 o 
  -3   0   7      146.76      147.22      6.33 o 
  -1   0   7       50.93       57.64      2.17 o 
   1   0   7      133.94      174.99      4.00 o 
   3   0   7       18.00       20.47      2.93 o 
   5   0   7       53.25       62.04      3.72 o 
   7   0   7        0.27        1.88      2.25 o 
 -10   1   7        1.15        0.27      2.19 o 
  -9   1   7       13.75       11.13      2.49 o 
  -8   1   7      118.81      111.89      4.17 o 
  -7   1   7      121.74      109.15      5.44 o 
  -6   1   7       97.35       98.97      3.42 o 
  -5   1   7       79.59       83.83      2.94 o 
  -4   1   7       64.60       55.91      1.69 o 
  -3   1   7        0.12       -0.25      0.42 o 
  -2   1   7       35.54       25.03      1.17 o 
  -1   1   7       90.25       86.40      1.99 o 
   0   1   7       63.62       65.83      1.86 o 
   1   1   7      241.41      270.52      4.14 o 
   2   1   7        9.43       11.29      1.01 o 
   3   1   7        2.36        3.36      0.79 o 
   4   1   7       32.21       24.86      2.04 o 
   5   1   7       81.22       82.09      3.66 o 
   6   1   7        6.66        7.68      1.45 o 
   7   1   7        5.00        8.81      1.85 o 
   8   1   7        3.62        6.14      2.37 o 
 -10   2   7        0.62        1.81      3.80 o 
  -9   2   7        1.91        1.44      2.07 o 
  -8   2   7       48.17       53.85      3.30 o 
  -7   2   7       38.13       40.02      3.23 o 
  -6   2   7        5.22        6.93      1.33 o 
  -5   2   7       29.28       32.11      2.11 o 
  -4   2   7      277.05      303.52      4.08 o 
  -3   2   7       49.40       47.97      1.59 o 
  -2   2   7       13.46       12.00      0.76 o 
  -1   2   7     1560.62     1585.27     18.66 o 
   0   2   7        3.10        2.53      0.53 o 
   1   2   7      506.95      467.24      6.07 o 
   2   2   7       56.37       48.87      1.90 o 
   3   2   7      231.38      225.84      4.35 o 
   4   2   7       21.09       17.49      1.65 o 
   5   2   7       11.64       10.96      1.56 o 
   6   2   7       22.41       21.30      2.43 o 
   7   2   7       12.79       16.34      2.17 o 
   8   2   7        0.08        0.56      2.55 o 
 -10   3   7        4.49        1.26      4.76 o 
  -9   3   7        8.68        7.43      4.15 o 
  -8   3   7       13.08       16.50      2.62 o 
  -7   3   7       12.90       13.93      2.19 o 
  -6   3   7       61.89       66.80      3.18 o 
  -5   3   7       83.24       83.20      3.17 o 
  -4   3   7      157.69      164.80      2.92 o 
  -3   3   7       26.21       26.88      1.13 o 
  -2   3   7       55.28       57.51      1.56 o 
  -1   3   7      222.37      218.44      3.98 o 
   0   3   7      684.52      670.85      8.27 o 
   1   3   7       14.97       18.64      1.06 o 
   2   3   7       23.00       22.36      1.36 o 
   3   3   7        5.09        7.39      0.94 o 
   4   3   7       71.43       61.53      2.79 o 
   5   3   7        1.36        0.96      1.19 o 
   6   3   7        7.45        8.57      1.84 o 
   7   3   7        0.01       -2.63      1.78 o 
  -9   4   7        0.19        3.88      4.09 o 
  -8   4   7        4.20        6.69      3.17 o 
  -7   4   7       27.26       34.05      3.31 o 
  -6   4   7        2.31        1.85      1.55 o 
  -5   4   7       31.27       29.87      2.75 o 
  -4   4   7        5.65        4.29      0.82 o 
  -3   4   7       45.49       43.34      1.70 o 
  -2   4   7      407.76      387.38      8.42 o 
  -1   4   7       39.48       35.51      1.71 o 
   0   4   7        0.24        0.48      0.64 o 
   1   4   7       12.75       18.12      1.40 o 
   2   4   7      218.64      198.46      3.82 o 
   3   4   7       34.92       34.12      1.81 o 
   4   4   7        7.62        5.84      1.15 o 
   5   4   7        0.19        0.41      1.19 o 
   6   4   7        0.29       -0.42      1.61 o 
   7   4   7        4.39        8.45      2.42 o 
  -9   5   7        1.14        1.48      4.95 o 
  -8   5   7        6.66        7.80      3.80 o 
  -7   5   7        1.72        2.20      2.50 o 
  -6   5   7        7.10       11.27      2.55 o 
  -5   5   7       28.78       36.94      4.42 o 
  -4   5   7       12.88       16.54      1.43 o 
  -3   5   7        0.28        0.06      0.72 o 
  -2   5   7        6.07        5.95      2.02 o 
  -1   5   7       56.55       54.23      2.29 o 
   0   5   7        0.67        1.32      0.81 o 
   1   5   7       37.32       35.47      1.99 o 
   2   5   7       77.95       78.80      2.87 o 
   3   5   7       46.28       43.88      2.37 o 
   4   5   7        8.96        7.55      1.51 o 
   5   5   7        1.50        1.88      1.64 o 
   6   5   7        4.05        4.18      2.05 o 
  -8   6   7        1.20        2.58      5.05 o 
  -7   6   7        0.37        1.05      3.52 o 
  -6   6   7        1.23        1.73      2.19 o 
  -5   6   7        6.08        4.77      3.08 o 
  -4   6   7        1.32        1.69      1.06 o 
  -3   6   7       14.96       15.85      1.58 o 
  -2   6   7        4.10        5.29      1.09 o 
  -1   6   7        2.45        4.06      1.10 o 
   0   6   7        0.39       -0.37      0.90 o 
   1   6   7       20.14       25.69      2.78 o 
   2   6   7       39.05       48.74      2.90 o 
   3   6   7       19.74       22.49      2.26 o 
   4   6   7       11.49        8.05      1.98 o 
   5   6   7        2.11        3.79      2.24 o 
  -6   7   7        2.54        5.25      4.92 o 
  -5   7   7        0.28        1.97      4.31 o 
  -4   7   7        0.01        0.28      1.57 o 
  -3   7   7       16.08        8.88      2.82 o 
  -2   7   7        4.78        4.83      1.39 o 
  -1   7   7        4.75        3.61      1.36 o 
   0   7   7        4.67        2.79      1.46 o 
   1   7   7       15.59       17.88      2.98 o 
   2   7   7        0.00        0.27      1.74 o 
   3   7   7       19.72       18.66      2.48 o 
   4   7   7        0.03       -2.89      2.05 o 
  -5   8   7        2.15        4.59      4.79 o 
  -4   8   7        0.60       -0.59      1.69 o 
  -3   8   7        2.49        5.92      1.70 o 
  -2   8   7       12.68       17.77      2.02 o 
  -1   8   7        9.32       11.06      1.98 o 
   0   8   7        8.72        6.07      2.18 o 
   1   8   7        0.33       -0.84      2.03 o 
   2   8   7        3.91       -0.87      2.75 o 
 -10   0   8        0.79       -0.99      3.11 o 
  -8   0   8       75.03       66.85      5.20 o 
  -6   0   8      135.90      122.82      5.55 o 
  -4   0   8     1091.45     1103.39     26.92 o 
  -2   0   8        1.98        0.57      0.80 o 
   0   0   8      773.62      809.70     13.60 o 
   2   0   8      210.55      176.83      4.30 o 
   4   0   8        3.28        3.13      1.45 o 
   6   0   8      112.93      106.23      5.27 o 
   8   0   8        0.22        5.83      5.17 o 
 -10   1   8        1.88        1.62      2.54 o 
  -9   1   8        7.00        9.17      2.15 o 
  -8   1   8       89.04       88.31      4.02 o 
  -7   1   8      195.19      166.81      5.54 o 
  -6   1   8        2.78        4.56      1.10 o 
  -5   1   8      138.04      144.35      4.13 o 
  -4   1   8       21.28       31.40      2.88 o 
  -3   1   8      418.11      389.58      5.40 o 
  -2   1   8      260.06      254.45      4.21 o 
  -1   1   8      185.63      190.17      3.46 o 
   0   1   8       14.87       15.05      0.98 o 
   1   1   8      183.26      171.62      3.42 o 
   2   1   8      212.38      217.84      4.60 o 
   3   1   8       14.23       14.37      1.72 o 
   4   1   8       56.82       55.42      2.46 o 
   5   1   8       49.14       51.24      2.65 o 
   6   1   8       18.55       19.00      1.94 o 
   7   1   8        4.96        5.54      1.98 o 
   8   1   8        0.24       -2.63      3.48 o 
 -10   2   8        1.45        1.11      2.48 o 
  -9   2   8        6.20        4.82      2.15 o 
  -8   2   8       25.08       18.64      2.20 o 
  -7   2   8       12.87       16.22      2.00 o 
  -6   2   8       28.60       32.46      2.35 o 
  -5   2   8      245.75      249.81      6.03 o 
  -4   2   8        0.11        0.54      0.67 o 
  -3   2   8        3.84        4.91      0.69 o 
  -2   2   8      274.87      264.13      3.83 o 
  -1   2   8      136.00      115.45      2.22 o 
   0   2   8       49.56       44.77      1.99 o 
   1   2   8      125.41      119.38      3.24 o 
   2   2   8       58.59       51.92      2.73 o 
   3   2   8       27.23       28.69      1.71 o 
   4   2   8       38.30       36.55      2.29 o 
   5   2   8       61.48       57.30      4.75 o 
   6   2   8        3.22        3.40      1.47 o 
   7   2   8        1.34        3.34      1.99 o 
 -10   3   8        0.36        3.44      8.04 o 
  -9   3   8       28.73       25.12      7.22 o 
  -8   3   8        1.88        1.23      1.93 o 
  -7   3   8        9.27       10.86      2.33 o 
  -6   3   8      107.16      100.08      4.55 o 
  -5   3   8       47.07       44.08      2.49 o 
  -4   3   8       45.69       49.84      2.15 o 
  -3   3   8       31.46       35.04      1.47 o 
  -2   3   8       14.30       16.75      1.01 o 
  -1   3   8       50.87       50.37      1.86 o 
   0   3   8       55.96       52.79      1.66 o 
   1   3   8        3.63        4.48      0.81 o 
   2   3   8       29.33       25.16      1.46 o 
   3   3   8      443.13      408.14      6.44 o 
   4   3   8        5.76        4.60      1.84 o 
   5   3   8       19.01       15.41      1.85 o 
   6   3   8        5.46        6.41      1.83 o 
   7   3   8        1.38        4.15      2.85 o 
  -9   4   8        0.19        2.94      4.44 o 
  -8   4   8       16.25       20.16      4.28 o 
  -7   4   8       13.29       12.28      2.47 o 
  -6   4   8        6.88        9.49      2.12 o 
  -5   4   8       19.87       26.64      2.67 o 
  -4   4   8        0.18        0.21      0.88 o 
  -3   4   8        0.83        0.58      0.68 o 
  -2   4   8       17.66       14.23      1.13 o 
  -1   4   8       60.26       59.13      2.19 o 
   0   4   8       52.01       53.38      1.98 o 
   1   4   8        3.78        5.55      1.25 o 
   2   4   8      240.59      224.67      7.56 o 
   3   4   8       51.32       59.18      2.35 o 
   4   4   8       49.66       43.38      2.41 o 
   5   4   8       13.77       12.09      1.79 o 
   6   4   8        0.30        0.35      1.72 o 
  -9   5   8        0.20        5.30      7.17 o 
  -8   5   8        4.22        3.23      4.22 o 
  -7   5   8        6.12        6.11      2.34 o 
  -6   5   8        0.03       -0.39      1.76 o 
  -5   5   8        0.00       -1.47      1.55 o 
  -4   5   8       13.46       15.52      1.62 o 
  -3   5   8       29.15       29.76      1.78 o 
  -2   5   8        5.22        2.60      1.54 o 
  -1   5   8       13.87       19.51      1.90 o 
   0   5   8       30.45       31.88      1.88 o 
   1   5   8       13.04       15.27      1.51 o 
   2   5   8        0.55        0.49      1.00 o 
   3   5   8        9.55       12.33      1.54 o 
   4   5   8       36.11       39.68      2.51 o 
   5   5   8        0.72        0.28      1.62 o 
   6   5   8        0.00        2.51      2.33 o 
  -8   6   8        1.26        1.56      6.99 o 
  -7   6   8        0.34       -0.86      2.82 o 
  -6   6   8        9.77        9.31      2.62 o 
  -5   6   8        0.19        0.29      1.83 o 
  -4   6   8        0.00        0.10      1.23 o 
  -3   6   8       66.25       62.94      2.51 o 
  -2   6   8        2.03        0.95      1.44 o 
  -1   6   8       74.44       79.87      2.78 o 
   0   6   8        0.10        0.51      1.16 o 
   1   6   8        0.02       -1.04      1.32 o 
   2   6   8        3.18        7.12      1.70 o 
   3   6   8       23.05       24.02      2.42 o 
   4   6   8        1.19       -2.32      1.73 o 
   5   6   8        0.01        0.35      2.20 o 
  -6   7   8        6.54        5.21      3.35 o 
  -5   7   8        0.20       -1.06      2.55 o 
  -4   7   8       29.87       32.78      2.93 o 
  -3   7   8        1.54        1.43      1.39 o 
  -2   7   8       19.94       20.46      2.75 o 
  -1   7   8        0.58        4.81      2.48 o 
   0   7   8        0.11        0.35      1.57 o 
   1   7   8        1.13        2.10      1.68 o 
   2   7   8        4.90        9.62      2.16 o 
   3   7   8        7.30        6.30      2.44 o 
   4   7   8        3.53        4.89      7.68 o 
  -4   8   8        8.76        8.74      2.27 o 
  -3   8   8        0.95        0.47      1.51 o 
  -2   8   8        0.11       -0.49      1.60 o 
  -1   8   8        0.21       -0.08      2.02 o 
   0   8   8        0.94        0.30      1.98 o 
   1   8   8        4.95        6.90      2.58 o 
  -9   0   9        0.04        0.48      2.48 o 
  -7   0   9        5.25        5.15      2.51 o 
  -5   0   9        3.58        3.54      1.47 o 
  -3   0   9      726.85      719.04     12.11 o 
  -1   0   9      452.73      385.69      7.40 o 
   1   0   9       46.41       47.78      2.67 o 
   3   0   9      462.25      456.31     10.76 o 
   5   0   9       19.55       21.27      3.19 o 
   7   0   9        5.81        6.34      3.47 o 
 -10   1   9        0.09       -3.04      2.03 o 
  -9   1   9        2.69        3.82      1.81 o 
  -8   1   9        6.34        2.95      1.57 o 
  -7   1   9       39.88       39.75      2.82 o 
  -6   1   9       64.43       59.53      3.58 o 
  -5   1   9       10.56        9.20      1.30 o 
  -4   1   9       16.34       18.85      1.65 o 
  -3   1   9      175.78      151.68      3.71 o 
  -2   1   9       67.02       72.59      2.11 o 
  -1   1   9      213.05      206.30      3.81 o 
   0   1   9       65.65       75.61      2.01 o 
   1   1   9       40.66       42.59      1.65 o 
   2   1   9      545.21      517.72      8.07 o 
   3   1   9        1.50       -0.19      0.80 o 
   4   1   9      155.67      150.88      3.84 o 
   5   1   9       28.53       33.29      2.29 o 
   6   1   9        1.88        2.20      1.64 o 
   7   1   9        0.01        0.70      2.19 o 
 -10   2   9        0.06       -1.54      3.45 o 
  -9   2   9        7.77        5.88      2.08 o 
  -8   2   9        0.03        1.25      1.55 o 
  -7   2   9       60.30       59.61      3.36 o 
  -6   2   9        0.48       -0.50      1.02 o 
  -5   2   9       39.12       37.81      2.80 o 
  -4   2   9        0.58        1.42      0.87 o 
  -3   2   9       35.62       39.61      1.36 o 
  -2   2   9       69.79       68.55      2.85 o 
  -1   2   9       83.57       76.55      1.88 o 
   0   2   9        2.68        4.03      0.70 o 
   1   2   9      419.58      397.48      6.50 o 
   2   2   9        5.05        6.46      1.03 o 
   3   2   9      385.75      355.90      6.99 o 
   4   2   9       72.54       80.47      4.38 o 
   5   2   9       17.52       13.34      2.21 o 
   6   2   9        2.51        1.93      1.64 o 
   7   2   9        5.43        6.67      2.56 o 
 -10   3   9        0.04       -0.32      8.34 o 
  -9   3   9       11.34        9.08      4.17 o 
  -8   3   9        5.47       -0.18      2.09 o 
  -7   3   9       67.82       67.26      4.42 o 
  -6   3   9       71.10       74.52      4.40 o 
  -5   3   9       14.19       14.39      3.21 o 
  -4   3   9       53.98       60.23      2.87 o 
  -3   3   9        2.96        4.45      0.77 o 
  -2   3   9        6.48        8.17      0.86 o 
  -1   3   9      162.60      160.44      3.45 o 
   0   3   9       27.23       24.11      1.28 o 
   1   3   9        6.29        5.95      1.13 o 
   2   3   9      105.60      101.03      2.70 o 
   3   3   9       13.72       18.80      1.62 o 
   4   3   9       41.09       39.96      2.92 o 
   5   3   9        1.53        2.61      1.59 o 
   6   3   9       12.78       14.30      2.34 o 
  -9   4   9        0.54        7.43      5.14 o 
  -8   4   9        8.61       10.96      2.99 o 
  -7   4   9        3.68        1.13      1.92 o 
  -6   4   9        1.45       -0.53      2.14 o 
  -5   4   9       15.57       17.17      2.42 o 
  -4   4   9      117.44      121.69      3.51 o 
  -3   4   9       36.06       38.32      1.73 o 
  -2   4   9        4.70        6.72      0.98 o 
  -1   4   9      187.21      180.73      3.61 o 
   0   4   9       26.29       28.81      1.61 o 
   1   4   9        9.23       10.55      1.34 o 
   2   4   9        2.62        0.95      1.16 o 
   3   4   9        5.90        5.03      1.31 o 
   4   4   9        0.55       -0.52      1.37 o 
   5   4   9       18.12       17.06      2.31 o 
   6   4   9        7.95        6.56      2.45 o 
  -8   5   9       16.43       14.74      4.99 o 
  -7   5   9        8.47        3.66      2.52 o 
  -6   5   9        0.93        0.54      1.83 o 
  -5   5   9      133.26      130.70      8.89 o 
  -4   5   9        0.00        0.00      1.06 o 
  -3   5   9       11.77       14.33      1.35 o 
  -2   5   9       92.56       93.66      2.89 o 
  -1   5   9        7.62        6.65      1.52 o 
   0   5   9        0.00        1.02      0.95 o 
   1   5   9        9.38        6.53      1.27 o 
   2   5   9       28.74       33.80      2.24 o 
   3   5   9        2.87        0.62      1.51 o 
   4   5   9       68.21       69.79      3.58 o 
   5   5   9        1.01        2.86      1.84 o 
  -7   6   9       10.83       10.51      3.49 o 
  -6   6   9       34.42       33.84      3.89 o 
  -5   6   9        1.32        1.57      2.04 o 
  -4   6   9        3.00        3.84      1.44 o 
  -3   6   9        7.04        6.93      1.30 o 
  -2   6   9        0.79       -0.04      1.02 o 
  -1   6   9        4.25        7.32      1.27 o 
   0   6   9       17.54       17.73      1.81 o 
   1   6   9       37.34       40.06      2.80 o 
   2   6   9        1.25        2.37      1.67 o 
   3   6   9       66.62       72.72      9.22 o 
   4   6   9        0.09        1.76      2.13 o 
  -6   7   9        6.96       12.71      4.19 o 
  -5   7   9        9.05       12.69      3.57 o 
  -4   7   9        7.82        7.52      3.04 o 
  -3   7   9        4.22        7.02      1.69 o 
  -2   7   9        9.18       11.39      1.79 o 
  -1   7   9        0.64       -0.69      1.72 o 
   0   7   9        4.32        4.32      1.95 o 
   1   7   9        0.70        0.73      1.75 o 
   2   7   9       13.10       11.73      3.11 o 
   3   7   9        0.67        0.59      2.82 o 
  -3   8   9        0.29        0.02      2.07 o 
  -2   8   9       15.43       17.45      2.69 o 
  -1   8   9        1.29        1.28      2.09 o 
   0   8   9        8.10        8.40      2.60 o 
 -10   0  10        1.57       -4.21      3.13 o 
  -8   0  10        7.27        4.59      2.36 o 
  -6   0  10      195.40      184.52      7.50 o 
  -4   0  10      385.84      381.30     11.65 o 
  -2   0  10        5.28        6.14      1.12 o 
   0   0  10        3.24        1.95      1.45 o 
   2   0  10      416.28      382.53      9.37 o 
   4   0  10      169.98      169.05      6.98 o 
   6   0  10        3.07        5.58      2.98 o 
 -10   1  10        0.20        1.44      2.29 o 
  -9   1  10       11.15       12.31      2.41 o 
  -8   1  10        8.04        6.70      2.15 o 
  -7   1  10        9.05        9.11      1.73 o 
  -6   1  10       58.18       62.05      3.37 o 
  -5   1  10      321.27      287.81      8.18 o 
  -4   1  10        3.52        6.58      1.21 o 
  -3   1  10       87.57       85.36      1.92 o 
  -2   1  10      171.19      146.62      3.47 o 
  -1   1  10       12.78       13.63      1.06 o 
   0   1  10      156.38      160.69      3.17 o 
   1   1  10       21.98       16.71      1.59 o 
   2   1  10        0.01        1.03      0.77 o 
   3   1  10      127.88      118.47      3.32 o 
   4   1  10        2.75        1.44      1.22 o 
   5   1  10       15.82       16.94      1.97 o 
   6   1  10        0.04        1.17      1.97 o 
   7   1  10        1.01       -0.48      3.49 o 
 -10   2  10        2.16        1.32      3.79 o 
  -9   2  10        1.35        4.56      2.12 o 
  -8   2  10        8.86        9.66      2.11 o 
  -7   2  10        1.12       -0.47      1.35 o 
  -6   2  10        2.91        2.23      1.27 o 
  -5   2  10        0.14        0.33      0.96 o 
  -4   2  10       42.01       48.52      2.78 o 
  -3   2  10        2.26        3.03      0.76 o 
  -2   2  10      341.39      327.01      5.97 o 
  -1   2  10       11.20       11.67      1.05 o 
   0   2  10        8.57        4.41      0.84 o 
   1   2  10       36.70       29.33      2.01 o 
   2   2  10       74.21       69.35      2.62 o 
   3   2  10       18.70       18.08      1.94 o 
   4   2  10        7.68        7.46      1.69 o 
   5   2  10        0.01        1.10      1.50 o 
   6   2  10       16.68       19.80      2.61 o 
  -9   3  10        3.15        1.99      2.83 o 
  -8   3  10        0.00        0.18      2.14 o 
  -7   3  10       19.78       24.90      3.03 o 
  -6   3  10       59.75       56.31      4.09 o 
  -5   3  10      166.88      155.50      5.78 o 
  -4   3  10       14.53       13.21      2.07 o 
  -3   3  10       59.73       60.42      1.84 o 
  -2   3  10       23.59       26.94      1.36 o 
  -1   3  10        2.08        1.03      0.68 o 
   0   3  10      108.93       99.69      2.57 o 
   1   3  10       18.94       17.13      1.34 o 
   2   3  10       66.40       72.09      2.54 o 
   3   3  10       80.37       87.23      3.50 o 
   4   3  10       10.25        7.23      1.67 o 
   5   3  10        0.38        0.23      1.68 o 
   6   3  10        7.13        7.39      3.21 o 
  -9   4  10        0.69       -0.07      4.49 o 
  -8   4  10        0.54       -0.13      2.61 o 
  -7   4  10        1.35        2.81      2.11 o 
  -6   4  10      170.32      170.67      6.51 o 
  -5   4  10       19.07       25.53      2.93 o 
  -4   4  10      134.40      125.53      5.22 o 
  -3   4  10       30.92       33.07      1.71 o 
  -2   4  10        7.23        8.50      1.28 o 
  -1   4  10        4.22        5.47      1.31 o 
   0   4  10        7.92       10.61      1.78 o 
   1   4  10       18.21       16.79      1.61 o 
   2   4  10      138.93      135.22      3.67 o 
   3   4  10        4.72        6.98      1.71 o 
   4   4  10       26.03       29.16      3.54 o 
   5   4  10        4.07        7.73      2.65 o 
  -8   5  10       20.45       20.35      6.86 o 
  -7   5  10        0.02        2.19      2.50 o 
  -6   5  10        9.18        4.81      2.19 o 
  -5   5  10      162.84      181.10      6.85 o 
  -4   5  10       35.26       37.15      3.45 o 
  -3   5  10        0.00        0.42      0.97 o 
  -2   5  10       29.80       32.78      1.89 o 
  -1   5  10        7.92        6.06      1.17 o 
   0   5  10       50.66       56.25      2.70 o 
   1   5  10        1.59        3.44      1.27 o 
   2   5  10        7.11        6.96      1.61 o 
   3   5  10       19.26       14.58      2.09 o 
   4   5  10        0.03       -1.59      1.69 o 
   5   5  10        0.13       -1.03      3.25 o 
  -7   6  10       19.85       22.56      4.00 o 
  -6   6  10        0.29        0.85      2.40 o 
  -5   6  10       14.54       12.25      2.70 o 
  -4   6  10       27.18       26.68      6.71 o 
  -3   6  10       43.47       48.24      2.59 o 
  -2   6  10       10.29        6.59      2.10 o 
  -1   6  10       13.45       12.74      1.75 o 
   0   6  10        5.35        6.11      1.59 o 
   1   6  10       21.21       22.22      2.15 o 
   2   6  10        4.38        4.34      2.13 o 
   3   6  10        0.56        1.12      2.42 o 
  -5   7  10        0.69       -2.10      2.70 o 
  -4   7  10       58.54       61.76      6.26 o 
  -3   7  10       38.67       49.00      3.70 o 
  -2   7  10        5.33        6.67      1.77 o 
  -1   7  10       15.56       16.90      2.65 o 
   0   7  10        3.57        4.29      2.04 o 
   1   7  10        4.08        2.97      2.18 o 
   2   7  10       17.13       12.49      4.81 o 
  -9   0  11       16.58       14.79      3.42 o 
  -7   0  11        0.32        2.20      2.01 o 
  -5   0  11       82.25       98.27      7.90 o 
  -3   0  11       52.00       48.30      3.11 o 
  -1   0  11       58.32       60.82      2.93 o 
   1   0  11        4.06        1.40      1.08 o 
   3   0  11        2.44        3.27      1.90 o 
   5   0  11        7.90        8.84      2.88 o 
 -10   1  11        0.00        0.97      2.34 o 
  -9   1  11        0.39        2.06      1.95 o 
  -8   1  11       22.54       23.66      3.20 o 
  -7   1  11        0.10       -0.32      1.35 o 
  -6   1  11      217.80      214.28      6.02 o 
  -5   1  11      119.65      110.79      3.94 o 
  -4   1  11      263.84      246.46      6.21 o 
  -3   1  11        6.01        4.11      0.87 o 
  -2   1  11       23.00       29.18      1.47 o 
  -1   1  11       63.62       59.28      1.99 o 
   0   1  11        2.73        3.15      0.77 o 
   1   1  11      153.31      151.06      3.34 o 
   2   1  11        5.74        6.63      1.18 o 
   3   1  11       16.82       20.07      1.78 o 
   4   1  11        0.04       -0.09      1.24 o 
   5   1  11        2.96        0.40      1.70 o 
   6   1  11        2.28        3.28      2.38 o 
  -9   2  11        0.23        0.05      2.34 o 
  -8   2  11        0.05       -0.48      1.76 o 
  -7   2  11       30.51       34.75      2.94 o 
  -6   2  11        0.29       -0.99      2.06 o 
  -5   2  11      677.16      645.99     12.86 o 
  -4   2  11       21.25       25.59      2.18 o 
  -3   2  11      128.12      124.30      2.76 o 
  -2   2  11      135.51      120.06      2.94 o 
  -1   2  11       91.35       85.96      3.67 o 
   0   2  11        9.71       13.03      1.47 o 
   1   2  11        5.06        3.07      1.00 o 
   2   2  11       12.46       12.98      1.63 o 
   3   2  11       27.07       32.46      2.41 o 
   4   2  11        0.44        0.36      1.48 o 
   5   2  11       12.46        9.72      2.11 o 
   6   2  11        0.12        1.50      2.43 o 
  -9   3  11        3.37       -1.06      2.62 o 
  -8   3  11        6.37        7.85      2.63 o 
  -7   3  11       41.53       35.69      3.74 o 
  -6   3  11       25.04       21.19      4.11 o 
  -5   3  11       10.37       15.91      2.35 o 
  -4   3  11      601.91      600.77     14.36 o 
  -3   3  11        4.20        4.75      0.95 o 
  -2   3  11       19.68       21.34      1.33 o 
  -1   3  11      186.54      179.27      4.22 o 
   0   3  11       26.20       23.32      1.59 o 
   1   3  11       29.81       30.80      1.81 o 
   2   3  11        4.37        4.76      1.28 o 
   3   3  11        0.79        0.39      1.24 o 
   4   3  11        3.95        0.27      1.57 o 
   5   3  11        0.21        2.59      2.11 o 
  -9   4  11        6.48        6.92      5.16 o 
  -8   4  11        0.47        0.11      2.63 o 
  -7   4  11        6.68        4.50      2.48 o 
  -6   4  11       32.73       38.87      3.76 o 
  -5   4  11        2.69        1.18      1.70 o 
  -4   4  11        6.64        7.85      2.94 o 
  -3   4  11      115.26      118.59      3.63 o 
  -2   4  11        3.92        3.21      0.98 o 
  -1   4  11        0.09        1.03      0.94 o 
   0   4  11        6.77        5.96      1.24 o 
   1   4  11        0.02        0.98      1.09 o 
   2   4  11       47.43       53.71      3.12 o 
   3   4  11        0.60        0.13      1.59 o 
   4   4  11        0.44       -1.32      1.93 o 
   5   4  11        0.19       -1.24      2.54 o 
  -8   5  11        0.15        0.08      3.64 o 
  -7   5  11        1.59       -1.58      2.35 o 
  -6   5  11        1.33        1.37      2.27 o 
  -5   5  11       25.42       30.84      4.50 o 
  -4   5  11       35.56       40.55      3.80 o 
  -3   5  11       37.44       40.09      4.12 o 
  -2   5  11       59.97       71.40      2.65 o 
  -1   5  11       34.46       33.83      2.22 o 
   0   5  11        3.29        4.13      1.35 o 
   1   5  11       52.70       61.34      2.99 o 
   2   5  11        0.70       -0.42      1.38 o 
   3   5  11       27.33       23.47      3.02 o 
   4   5  11        5.71        4.42      2.29 o 
  -7   6  11       14.44       17.93      4.93 o 
  -6   6  11        0.93        2.31      2.63 o 
  -5   6  11       21.89       25.03      4.72 o 
  -4   6  11       42.54       41.97      4.14 o 
  -3   6  11       19.11       23.03      2.38 o 
  -2   6  11        0.04       -0.08      1.35 o 
  -1   6  11        1.08       -0.26      1.38 o 
   0   6  11       18.31       19.00      2.12 o 
   1   6  11        1.81        1.64      1.52 o 
   2   6  11       22.94       30.18      3.46 o 
   3   6  11        1.53       -1.51      2.78 o 
  -5   7  11       10.92       17.02      4.50 o 
  -4   7  11        4.51        5.47      3.34 o 
  -3   7  11        9.13       12.44      2.39 o 
  -2   7  11        2.39        3.42      2.00 o 
  -1   7  11        0.34        1.35      2.06 o 
   0   7  11        0.14       -2.75      2.02 o 
   1   7  11        0.22        1.95      2.27 o 
  -8   0  12       18.56       20.87      3.90 o 
  -6   0  12       63.49       56.63     12.29 o 
  -4   0  12      866.45      786.49     21.20 o 
  -2   0  12       46.31       45.62      4.19 o 
   0   0  12       37.93       42.89      2.60 o 
   2   0  12      191.90      192.56      6.47 o 
   4   0  12       11.82       11.05      2.80 o 
  -9   1  12        0.31        0.33      2.05 o 
  -8   1  12        0.29        0.56      1.74 o 
  -7   1  12        5.10        2.09      1.63 o 
  -6   1  12       24.80       22.96      2.41 o 
  -5   1  12      118.21      114.54      4.97 o 
  -4   1  12       22.57       23.91      2.20 o 
  -3   1  12      205.16      184.68      5.20 o 
  -2   1  12      133.60      116.27      3.46 o 
  -1   1  12      238.74      244.15      4.36 o 
   0   1  12      253.62      243.38      4.85 o 
   1   1  12       53.01       57.57      2.65 o 
   2   1  12       49.19       46.83      3.20 o 
   3   1  12       33.03       36.07      2.38 o 
   4   1  12        5.91        6.48      1.93 o 
   5   1  12        2.57        2.96      2.42 o 
  -9   2  12        1.40        5.75      3.20 o 
  -8   2  12        7.55       10.94      2.57 o 
  -7   2  12        1.52        1.94      1.71 o 
  -6   2  12        4.42        6.47      1.74 o 
  -5   2  12       83.11       82.87      4.34 o 
  -4   2  12        5.09        6.69      1.72 o 
  -3   2  12      130.58      121.67      3.17 o 
  -2   2  12       10.24       13.57      1.30 o 
  -1   2  12        7.08        4.50      0.97 o 
   0   2  12       23.42       27.18      1.84 o 
   1   2  12       23.76       22.50      2.01 o 
   2   2  12       27.39       27.36      2.45 o 
   3   2  12        6.38        8.17      1.52 o 
   4   2  12        0.06        1.04      1.68 o 
   5   2  12        3.60        2.75      2.11 o 
  -9   3  12        0.76        1.25      3.27 o 
  -8   3  12        0.37       -1.43      2.65 o 
  -7   3  12        0.77        0.92      2.14 o 
  -6   3  12       42.74       46.07      4.07 o 
  -5   3  12       10.17       10.13      2.25 o 
  -4   3  12       14.44       14.95      2.39 o 
  -3   3  12        0.12       -1.01      0.95 o 
  -2   3  12       93.77       88.74      2.70 o 
  -1   3  12       52.31       48.93      2.78 o 
   0   3  12       38.45       43.31      2.38 o 
   1   3  12        3.19        3.16      1.23 o 
   2   3  12       45.88       54.67      3.07 o 
   3   3  12        9.23       12.36      2.03 o 
   4   3  12        1.27        1.54      1.95 o 
   5   3  12        6.78        4.62      2.67 o 
  -8   4  12        6.20        3.93      3.33 o 
  -7   4  12        0.16        1.03      2.12 o 
  -6   4  12       59.33       51.83      4.41 o 
  -5   4  12       23.96       26.06      3.25 o 
  -4   4  12       14.45       13.52      2.60 o 
  -3   4  12       39.29       43.93      3.52 o 
  -2   4  12       13.71       14.38      1.45 o 
  -1   4  12        0.19       -1.25      0.98 o 
   0   4  12       13.23       12.03      1.56 o 
   1   4  12       25.95       24.54      2.26 o 
   2   4  12       16.76       16.67      3.27 o 
   3   4  12        2.86        3.30      2.00 o 
   4   4  12        0.44       -1.86      2.08 o 
  -7   5  12        5.28        0.44      2.57 o 
  -6   5  12       10.21        9.35      2.63 o 
  -5   5  12       29.78       38.44      3.96 o 
  -4   5  12       20.73       23.13      3.24 o 
  -3   5  12        3.63        3.54      1.59 o 
  -2   5  12       21.97       23.87      1.91 o 
  -1   5  12        8.11        8.46      1.63 o 
   0   5  12        2.13       -0.30      1.34 o 
   1   5  12        4.72        6.15      1.66 o 
   2   5  12        5.29        7.33      1.88 o 
   3   5  12       17.79       13.10      5.04 o 
  -6   6  12        2.07        2.40      3.01 o 
  -5   6  12        0.01       -2.07      2.12 o 
  -4   6  12        6.26        7.38      2.74 o 
  -3   6  12        0.10        1.73      1.81 o 
  -2   6  12        2.81        3.14      1.69 o 
  -1   6  12        1.02       -0.66      1.54 o 
   0   6  12        1.88        1.34      1.79 o 
   1   6  12        0.14        1.30      1.79 o 
   2   6  12        2.20        0.20      2.08 o 
  -4   7  12        0.00       -1.10      4.46 o 
  -2   7  12        6.99       10.58      3.23 o 
  -1   7  12        0.03       -2.72      2.29 o 
   0   7  12        1.72        1.84      2.70 o 
  -9   0  13        1.75        2.41      2.82 o 
  -7   0  13       45.77       55.42      5.78 o 
  -5   0  13      151.27      142.09     14.39 o 
  -3   0  13       23.53       21.77      4.59 o 
  -1   0  13      122.66       99.95      3.59 o 
   1   0  13        1.55        3.09      1.59 o 
   3   0  13        0.01        2.14      1.92 o 
   5   0  13       14.49        6.56      3.61 o 
  -9   1  13        1.07        2.17      4.33 o 
  -8   1  13        1.63       -0.51      1.69 o 
  -7   1  13        0.34        0.80      1.64 o 
  -6   1  13       66.73       66.60      3.80 o 
  -5   1  13       26.79       30.47      2.62 o 
  -4   1  13        8.94        9.94      2.17 o 
  -3   1  13       36.90       32.77      2.52 o 
  -2   1  13      118.21      105.24      2.55 o 
  -1   1  13       19.33       21.68      1.42 o 
   0   1  13       14.61        9.11      1.22 o 
   1   1  13      127.43      129.43      3.63 o 
   2   1  13        3.60        2.12      1.28 o 
   3   1  13        4.36        4.13      1.38 o 
   4   1  13        0.45       -1.31      1.88 o 
   5   1  13        0.92       -0.11      6.57 o 
  -9   2  13        0.20        0.53      2.75 o 
  -8   2  13        4.39        1.98      2.47 o 
  -7   2  13       23.95       25.37      3.21 o 
  -6   2  13        1.50        1.58      1.78 o 
  -5   2  13        1.16        0.91      1.40 o 
  -4   2  13       40.15       44.79      2.99 o 
  -3   2  13       47.98       49.22      3.48 o 
  -2   2  13       37.11       44.41      2.77 o 
  -1   2  13        0.65        0.92      1.02 o 
   0   2  13       50.57       49.84      3.51 o 
   1   2  13       46.02       41.50      2.98 o 
   2   2  13        0.81        1.54      1.33 o 
   3   2  13       31.24       37.29      2.56 o 
   4   2  13        0.05       -0.41      1.77 o 
  -8   3  13        1.41        0.94      3.11 o 
  -7   3  13        6.20        6.89      2.63 o 
  -6   3  13        0.08       -0.77      2.15 o 
  -5   3  13        2.53        2.51      1.95 o 
  -4   3  13       11.98       10.79      2.33 o 
  -3   3  13       19.10       22.51      3.31 o 
  -2   3  13        2.38        3.92      1.21 o 
  -1   3  13        8.50        9.87      1.98 o 
   0   3  13       12.93       15.16      3.07 o 
   1   3  13       59.03       65.43      2.97 o 
   2   3  13       63.25       71.10      4.41 o 
   3   3  13       16.40       18.42      2.38 o 
   4   3  13        1.07        0.28      1.86 o 
  -8   4  13        8.49       19.03      6.26 o 
  -7   4  13        4.68        6.21      2.80 o 
  -6   4  13        0.01        1.71      2.32 o 
  -5   4  13        0.35        1.89      2.11 o 
  -4   4  13        1.58       -0.16      1.96 o 
  -3   4  13        3.71        3.98      2.04 o 
  -2   4  13       43.35       49.65      2.37 o 
  -1   4  13       35.75       39.22      2.38 o 
   0   4  13       25.17       27.26      2.21 o 
   1   4  13       18.41       16.26      2.10 o 
   2   4  13       16.70       19.24      2.59 o 
   3   4  13        0.00       -1.94      1.99 o 
  -7   5  13        7.92        7.58      4.26 o 
  -6   5  13        7.95        6.46      2.74 o 
  -5   5  13       21.73       25.83      3.61 o 
  -4   5  13        6.72        5.08      2.70 o 
  -3   5  13       21.48       21.01      3.36 o 
  -2   5  13        3.04        0.87      1.50 o 
  -1   5  13       11.03       11.07      1.91 o 
   0   5  13       11.77       13.27      1.99 o 
   1   5  13        8.29       10.33      2.03 o 
   2   5  13        3.19        2.99      2.20 o 
  -5   6  13        0.00       -2.25      2.94 o 
  -4   6  13        6.73       11.73      3.30 o 
  -3   6  13        8.60        1.55      4.43 o 
  -2   6  13        1.75        0.50      2.04 o 
  -1   6  13       33.72       34.26      2.81 o 
   0   6  13        6.71        6.42      2.15 o 
   1   6  13        0.96       -1.09      1.99 o 
  -8   0  14        2.59        3.95      2.81 o 
  -6   0  14        8.16        4.69      2.67 o 
  -4   0  14       24.24       20.69      3.74 o 
  -2   0  14       14.76        9.62      3.23 o 
   0   0  14       13.95       10.21      2.16 o 
   2   0  14       15.91       14.27      2.74 o 
   4   0  14        0.03       -4.19      2.79 o 
  -9   1  14        0.74       -1.51      2.56 o 
  -8   1  14        1.71        4.29      2.13 o 
  -7   1  14        0.59        2.84      1.80 o 
  -6   1  14       32.74       31.38      3.03 o 
  -5   1  14       57.37       60.08      3.62 o 
  -4   1  14       53.84       50.86      3.25 o 
  -3   1  14        0.17        0.05      1.20 o 
  -2   1  14        2.87        3.19      0.96 o 
  -1   1  14       26.24       26.63      1.94 o 
   0   1  14       46.46       46.54      2.50 o 
   1   1  14        0.38       -0.24      1.23 o 
   2   1  14       24.05       30.71      2.35 o 
   3   1  14        2.52        4.18      1.69 o 
   4   1  14        0.01        0.52      1.98 o 
  -8   2  14        0.86        1.36      2.75 o 
  -7   2  14        1.51        2.37      1.99 o 
  -6   2  14       86.85       86.80      5.37 o 
  -5   2  14       39.77       35.89      3.02 o 
  -4   2  14        4.49        1.25      1.52 o 
  -3   2  14       19.65       25.03      2.49 o 
  -2   2  14       15.42       15.60      1.66 o 
  -1   2  14       13.32       10.59      1.59 o 
   0   2  14        0.01        0.46      1.08 o 
   1   2  14       31.82       38.82      2.65 o 
   2   2  14       32.01       34.10      2.51 o 
   3   2  14        0.56        0.05      1.67 o 
   4   2  14        7.87       13.09      8.30 o 
  -8   3  14        0.86       -0.33      2.84 o 
  -7   3  14       15.14        9.37      4.46 o 
  -6   3  14        5.36        6.77      2.52 o 
  -5   3  14       68.65       66.52      4.87 o 
  -4   3  14        3.34        5.17      2.86 o 
  -3   3  14       69.78       82.09      6.23 o 
  -2   3  14        1.25        2.98      1.31 o 
  -1   3  14       92.12       95.05      4.21 o 
   0   3  14        0.61        0.70      1.47 o 
   1   3  14       27.51       31.19      2.87 o 
   2   3  14        0.84       -0.33      1.83 o 
   3   3  14       28.09       33.03      3.03 o 
  -7   4  14        3.65        5.52      3.10 o 
  -6   4  14        6.23        4.59      2.71 o 
  -5   4  14       27.41       37.09      4.69 o 
  -4   4  14        1.69        6.28      2.66 o 
  -3   4  14        2.45        2.95      2.43 o 
  -2   4  14       99.29       94.86      4.37 o 
  -1   4  14        0.03        0.09      1.62 o 
   0   4  14        3.57        2.29      1.73 o 
   1   4  14        0.15       -0.68      1.84 o 
   2   4  14        4.56        7.16      2.38 o 
  -6   5  14        8.71        6.71      3.34 o 
  -5   5  14       16.04       23.26      3.84 o 
  -4   5  14       18.08       10.00      3.30 o 
  -3   5  14        0.23       -0.74      3.66 o 
  -2   5  14        0.00       -0.63      2.07 o 
  -1   5  14        6.99        3.78      1.85 o 
   0   5  14        6.78       11.71      2.20 o 
   1   5  14        2.02        1.20      2.20 o 
  -4   6  14        8.21       13.21      4.49 o 
  -3   6  14        0.67       -3.74      7.14 o 
  -2   6  14        2.23        0.88      2.36 o 
  -1   6  14        9.16        7.99      2.47 o 
  -7   0  15        4.66        4.72      3.43 o 
  -5   0  15       27.10       22.94      3.71 o 
  -3   0  15      188.47      192.24     10.93 o 
  -1   0  15        1.58        1.32      1.70 o 
   1   0  15      156.59      143.49     11.86 o 
   3   0  15       40.25       41.57      5.07 o 
  -8   1  15        0.34       -0.09      2.07 o 
  -7   1  15        5.89        6.95      2.25 o 
  -6   1  15        8.70        8.79      2.28 o 
  -5   1  15       56.44       46.67      3.46 o 
  -4   1  15        0.09        1.15      1.60 o 
  -3   1  15        3.21        0.55      1.49 o 
  -2   1  15       93.02      101.10      6.39 o 
  -1   1  15       36.95       41.90      2.51 o 
   0   1  15       12.72       12.10      1.78 o 
   1   1  15        0.11       -1.10      1.35 o 
   2   1  15       83.31       94.93      4.22 o 
   3   1  15        0.19       -1.64      1.87 o 
  -8   2  15        0.06       -3.53      3.13 o 
  -7   2  15        2.81        2.04      2.33 o 
  -6   2  15        3.20        3.56      2.68 o 
  -5   2  15        0.12        0.34      2.08 o 
  -4   2  15       39.89       42.82      3.31 o 
  -3   2  15        1.67        1.14      1.65 o 
  -2   2  15       23.96       23.04      4.24 o 
  -1   2  15       27.62       23.92      2.18 o 
   0   2  15        1.23        0.21      1.40 o 
   1   2  15       12.74       15.96      2.15 o 
   2   2  15        8.39       10.04      1.97 o 
   3   2  15        4.88       -1.56      7.10 o 
  -7   3  15        3.21        2.87      2.76 o 
  -6   3  15        5.71        5.61      3.02 o 
  -5   3  15       34.15       31.60      8.37 o 
  -4   3  15       48.54       51.49      4.55 o 
  -3   3  15        2.43        5.05      2.50 o 
  -2   3  15        0.07       -0.65      1.73 o 
  -1   3  15        0.19       -1.41      1.45 o 
   0   3  15        8.12        5.97      1.84 o 
   1   3  15        2.08        5.08      2.30 o 
   2   3  15       17.02       24.06      2.78 o 
  -6   4  15       18.08       12.89      4.03 o 
  -5   4  15        0.01       -0.37      2.69 o 
  -4   4  15       25.26       22.61      3.84 o 
  -3   4  15        5.38        6.67      6.33 o 
  -2   4  15        9.35       11.90      3.92 o 
  -1   4  15        3.68        5.31      2.64 o 
   0   4  15        0.01        1.84      1.93 o 
   1   4  15        6.11       10.30      2.63 o 
  -5   5  15       17.03       28.73      6.86 o 
  -4   5  15        3.71        3.03      3.16 o 
  -3   5  15        9.78        8.43      4.99 o 
  -2   5  15        7.91        3.99      4.86 o 
  -1   5  15        9.47        6.41      2.41 o 
   0   5  15        1.74        1.17      2.30 o 
  -6   0  16       75.50       90.40      9.37 o 
  -4   0  16        0.15       -0.58      2.57 o 
  -2   0  16       11.42        8.26      2.94 o 
   0   0  16       12.93       16.25      2.91 o 
   2   0  16       39.67       52.68      4.88 o 
  -7   1  16        4.15        0.55      2.30 o 
  -6   1  16        0.24        0.15      2.04 o 
  -5   1  16       36.50       38.17      3.45 o 
  -4   1  16       45.26       42.47      3.42 o 
  -3   1  16       27.45       32.05      3.03 o 
  -2   1  16       50.93       -2.12      3.38 o 
  -1   1  16       12.22       13.97      1.90 o 
   0   1  16        0.47       -0.50      1.47 o 
   1   1  16       15.22       18.91      2.29 o 
   2   1  16        3.64        5.61      2.32 o 
  -7   2  16        2.28        1.68      2.77 o 
  -6   2  16        6.03        4.66      3.30 o 
  -5   2  16       18.93       18.54      3.45 o 
  -4   2  16       18.21       30.74      3.82 o 
  -3   2  16        4.46        7.38      2.14 o 
  -2   2  16        9.56        7.72      3.02 o 
  -1   2  16       11.34        9.31      1.67 o 
   0   2  16       23.92       21.09      3.69 o 
   1   2  16       32.04       37.89      5.20 o 
   2   2  16       36.98       39.78      3.47 o 
  -6   3  16        4.71        7.44      3.47 o 
  -5   3  16        8.86        6.39      3.41 o 
  -4   3  16        0.12        2.67      2.89 o 
  -3   3  16       37.51       29.76      7.37 o 
  -2   3  16       20.12       17.46      9.25 o 
  -1   3  16        8.56       12.44      1.96 o 
   0   3  16       18.69       30.98      2.82 o 
   1   3  16       14.40       11.82      2.61 o 
  -5   4  16        0.22        0.20      3.61 o 
  -4   4  16       20.40       19.28      6.34 o 
  -3   4  16        3.46       -0.99      4.16 o 
  -2   4  16        3.69        7.46      4.84 o 
  -1   4  16        2.31        0.07      2.22 o 
   0   4  16       14.78       17.25      3.45 o 
  -7   0  17        9.12       17.94      5.91 o 
  -5   0  17       24.41       30.52      4.81 o 
  -3   0  17        8.96       15.52      3.71 o 
  -1   0  17       10.22        8.62      5.34 o 
   1   0  17        1.06        0.90      2.84 o 
  -6   1  17       53.12       48.90      7.36 o 
  -5   1  17        1.61        1.36      2.34 o 
  -4   1  17       25.42       35.17      3.40 o 
  -3   1  17        0.52        0.97      2.04 o 
  -2   1  17       16.12       15.97      5.85 o 
  -1   1  17        6.32       11.52      2.32 o 
   0   1  17        0.02       -0.06      1.79 o 
   1   1  17        0.08        0.98      2.16 o 
  -6   2  17        1.14        0.28      3.98 o 
  -5   2  17       85.39       93.95     11.23 o 
  -4   2  17        0.20        1.29      2.85 o 
  -3   2  17        1.15        5.10      3.98 o 
  -2   2  17        5.07        6.03      3.55 o 
  -1   2  17       13.79       10.09      2.89 o 
   0   2  17        2.30        3.49      2.00 o 
  -5   3  17        0.01        1.65      4.79 o 
  -4   3  17       13.99       14.81      6.57 o 
  -3   3  17       15.43        7.91      4.88 o 
  -2   3  17       16.26        8.72      5.20 o 
  -1   3  17        7.67       11.80      3.29 o 
  -4   0  18       57.61       82.46      7.10 o 
  -2   0  18        0.31       -1.74      4.67 o 
  -5   1  18       36.25       40.92      4.20 o 
  -4   1  18        0.01        0.20      2.31 o 
  -3   1  18        5.64       10.48      3.37 o 
  -2   1  18        3.03        4.02      4.17 o 
  -1   1  18        0.09        2.85      7.32 o 
  -4   2  18        4.11        3.84      5.18 o 
  -3   2  18        7.76        8.42      7.88 o 
                                                 
